# Supplementary material for: Size, spines, and primes: the drivers of collar spine numbers among echinostome trematodes
Source: Parasitology. 2025 Jan 27;152(1):123–31. doi: 10.1017/S0031182025000046 (PMC12088915; doi:10.1017/S0031182025000046)
Supplement: Presswell et al. supplementary material 1 — Presswell et al. supplementary material [file S0031182025000046sup001.xlsx]

## Sheet: All echinostome spp
Species name	Authority	Family	Definitive host species	Host family	Host group	Host taxon	Body length (µm)	Max width (µm)	Body length	Body width	Body area (µm2)	Collar spines (as in description)	No. collar spines	Reference
Cathaemasia cabrerai	Jueco & Monzon, 1984	Echinostomatidae	human [accidental]	-	bird [mammal]	Accidental	-	-				-		Jueco and Monzon 1984 Cathaemasia cabrerai sp. n. (Trematoda: Cathaemasiidae) a new parasite of man in the Philippines. Southeast Asian J. Trop. Med. Pub. Hlth. 15(3)
Echinostoma aegyptiaca	Khalil & Abaza, 1924	Echinostomatidae	human [accidental], Rattus rattus	Hominidae	mammal	Accidental	5600-7250	650-1050	7250	1050	5.97886e+06	43 Kanev et al 2009; 45 Chai et al. 2019; 43-45 in Chai et al 2020	45	Data from Chai 2019 Human parasites and Kanev et al 2009Khalil, M.; Abaza, M. S. (1924). A new trematode parasite of the rat, Echinostoma aegyptiaca nov. sp. Rep. and Notes Pub. Health Lab., Cairo. (6): 187–189
Dissurus brevis	(Boero, Led & Brandetti, 1972) Lunaschi, Cremonte & Drago, 2007	Echinochasmidae	Spatula cyanoptera	Anatidae	bird	Bird	2660	430	2660	430	898341	0, probably missing		Boero, J. J., Led, J. E. & Brandetti, E. (1972). Algunos parásitos de la avifauna argentina. Analecta Veterinaria. 4 (1): 17–34
Dissurus farrukhabadi	Verma, 1936	Echinochasmidae	Ciconia episcopus	Ciconiidae	bird	Bird	5340-5710	570-690	5710	690	3.0944e+06	24	24	Verma, S. C. (1936). Notes on trematode parasites of Indian birds. [Part I]. Allahabad University Studies. v. 12 (Arts and Sc.) (1935), Science Sect. II, Zool., pp. 147–188
Dissurus indicus	Singh, 1954	Echinochasmidae	Ciconia episcopus	Ciconiidae	bird	Bird	5300-16400	384-690	16400	690	8.88759e+06	reported as absent, probably missing		Data from Mehra 1980 Fauna of India
Echinochasmus accipteri	Bhutta & Khan, 1975	Echinochasmidae	Accipiter badius	Accipitridae	bird	Bird	2200	500	2200	500	863940	24	24	Spines from Dharejo et al. 2010. Measures from Ujan et al 2014
Echinochasmus aeratus	(Oshmarin in Skrjabin, 1947) Bisseru, 1957	Echinochasmidae	Ardea cinerea.	Ardeidae	bird	Bird	725	255	725	255	145201	25	25	Data from Sonin 1985 Trematodes of fish eating birds of the palaearctic
Echinochasmus africanus	(Stiles, 1901) Odhner, 1910	Echinochasmidae	Milvus aegyptius	Accipitridae	bird	Bird	7000	800	7000	800	4398240	24	24	Looss 1899 Zoologische Jahrbücher 12, 52`-784 [descr. of Echinostomum bursicola - syn.]
Echinochasmus amphibolus	Kotlan, 1922	Echinochasmidae	Phalacrocorax carbo, Botaurus	Phalacrocoracidae, Ardeidae	bird	Bird	4160-5160	765	5160	765	3.10029e+06	24	24	Kotlan 1922 Zoologische Jahrbook. 45. Abt. f. Syst. p565-
Echinochasmus antigonus	Gupta, 1955	Echinochasmidae	Antigone antigone	Gruidae	bird	Bird	11750-12920	1200-1430	12920	1430	1.45107e+07	24	24	Chakrabarti and Ghosh, 2010 FAUNA OF UTTARAKHAND STATE FAUNA SERIES Pt.3,.GUPTA, R. (1953). Indian J. Helminth. 5 (2), 81-
Echinochasmus bagulai	Verma, 1935	Echinochasmidae	Ardeola grayii	Ardeidae	bird	Bird	1000-1750	250-500	1750	500	687225	24	24	Verma, S. C. (1935, June). Studies on the Indian species of the genus Echinochasmus, part 1. and on an allied new genus Episthochasmus. In Proceedings of the Indian Academy of Sciences-Section B (Vol. 1, pp. 837-856). Springer India.
Echinochasmus beleocephalus	(Linstow, 1873) Dietz, 1909	Echinochasmidae	Ardea cinerea.	Ardeidae	bird	Bird	720	310	720	310	175301	24	24	Dietz 1909 Die Echinostomiden der Vögel.
Echinochasmus borneoense	(Fischthal & Kuntz, 1973)	Echinochasmidae	Alcedo meninting verreauxii	Alcedinidae	bird	Bird	4730	680	4730	680	2.52616e+06	28	28	Fischthal, J. H., & Kuntz, R. E. (1973). Some digenetic trematodes of birds from North Borneo (Malaysia). Journal of Helminthology, 47(3), 311-327.
Echinochasmus botauri	Baer, 1923	Echinochasmidae	Botaurus stellaris	Ardeidae	bird	Bird	3250	650	3250	650	1.65916e+06	24	24	Baer, J. G. (1922). Echinochasmus botauri nov. spec.: un nouveau Trématode d'oiseaux. Bulletin de la Société Neuchâteloise des Sciences Naturelles 47
Echinochasmus chauhani	(Rai, 1962)	Echinochasmidae	Bubulcus ibis	Ardeidae	bird	Bird	2680-4120	920-1560	4120	1560	5.04792e+06	24	24	Measures from Chakrabarti and Ghosh [episthmium solanensis paper] Rai, S. L. (1963). Indian Journal of Helminthology. 15 (1): 20–25.
Echinochasmus coaxatus	Dietz, 1909	Echinochasmidae	Podiceps spp.	Podicpididae	bird	Bird	2130-2560	650-810	2560	810	1.62861e+06	24	24	Dietz 1909 Die Echinostomiden der Vögel.
Echinochasmus cohensi	Rao, 1951	Echinochasmidae	Larus argentatus	Laridae	bird	Bird	2200	523	2200	523	903681	22	22	Rao, N. S. K. (1951). Echinochasmus cohensi n.sp. (family Echinostomidae, subfamily Echinochasminae) from the sea gull, Larus argentatus. Canadian Journal of Zoology. 29 (3): 215–218
Echinochasmus colymbi	Oshmarin, 1950	Echinochasmidae	Colymbus grisegena	Podicpididae	bird	Bird	2370	725	2370	725	1.34951e+06	24	24	Measures from Odening 1963. Oshmarin, P. G. (1950). Trudy Gelmintologicheskoi Laboratorii. 3: 166–179.
Echinochasmus coronatus	(Mendheim, 1940) Bisseru, 1957	Echinochasmidae	Gavia stellata	Gaviidae	bird	Bird	1400-1500	240-340	1500	340	400554	24	24	Data from Sonin 1985 Trematodes of fish eating birds of the palaearctic
Echinochasmus corvus	Bhalerao, 1926	Echinochasmidae	Corvus insolens	Corvidae	bird	Bird	1060-1080	460-490	1080	490	415634	24	24	Measures from Sanjota et al. 2016 ; spines from Gupta and Pande 1963 Parasitology (1963), 53, 169-175
Echinochasmus dietzevi	Issaitschikov, 1927	Echinochasmidae	Podiceps and Mergus spp.	Podicipedidae, Anatidae	bird	Bird	1130-1470	390—550	1470	550	634996	20	20	Measures from Suleman et al 2018. Issaitschikov, I. M. (1927). Ein neuer Saugwurm der Vögel aus der Gattung Echinochasmus. Collected papers on helminthology dedicated to K. I. Skrjabin. 78–82.
Echinochasmus donaldsoni	Beaver, 1941	Echinochasmidae	Podilymbus podiceps	Podicipedidae	bird	Bird	880-1840	256-320	1840	320	462444	20	20	Beaver, 1941 The Journal of Parasitology , Aug., 1941, Vol. 27, No. 4 (Aug., 1941), pp. 347-355
Echinochasmus egrettae	(Unar, Shaikh & Khan, 2008)	Echinochasmidae	Egretta garzetta	Ardeidae	bird	Bird	1840	410	1840	410	592506	26	26	Measures from Bushra et al 2016. Unar, M. S.; Shaikh, A. A.; Khan, M. M. (2008). Proceedings of Parasitology. 6: 67–72.
Echinochasmus euryporus	(Looss, 1896) Dietz, 1909	Echinochasmidae	Milvus aegyptius	Accipitridae	bird	Bird	3000-4000	850	4000	850	2670360	22	22	Looss 1896 Zoologische Jahrbücher 3, p.358
Echinochasmus everardi	(Rutledge, Schmidt & Tikasingh, 1977) Lunaschi, Drago & Draghi, 2015	Echinochasmidae	Pitangus sulfuratus	Tyrannidae	bird	Bird	630-840	168-255	840	255	168233	20	20	Rutledge, T. A., Schmidt, G. D., & Tikasingh, E. S. (1977). Episthmium everardi sp. n.(Trematoda: Echinostomatidae) from a great kiskadee, Pitangus sulfuratus, in Trinidad. Journal of Helminthology, 51(4), 313-315.
Echinochasmus famelicus	(Odhner, 1910) Prudhoe, 1944	Echinochasmidae	Mycteria ibis	Ciconiidae	bird	Bird	8650	1550	8650	1550	1.05303e+07	24	24	Odhner, T. (1910). Nordostafrikanische Trematoden, grösstenteils vom Weissen Nil (von der schweidischen zoologischen Expedition gesammelt). Results Swedish Zool. Exped. Egypt and White Nile 1901, (Jägerskiöld). 23A: 1–170. page(s): 126 [details]
Echinochasmus gallinum	(Tubangui & Masilungan, 1941)	Echinochasmidae	Gallus gallus	Phasianidae	bird	Bird	1100	400	1100	400	345576	-		Measures from Sanjota et al. 2016 Tubangui, M. A.; Masilungan, V. A. (1941). Trematode parasites of Philippine vertebrates, IX. Flukes from the domestic fowl and other birds. Philippine Journal of Science. 75 (2): 131–141
Echinochasmus ghanense	(Hodasi, 1967)	Echinochasmidae	Gallus gallus	Phasianidae	bird	Bird	1400-2200	400-500	2200	500	863940	24	24	Hodasi, J. K. M. (1967). Digenetic trematodes from the domestic fowl in Ghana. Journal of Helminthology, 41(4), 329-336.
Echinochasmus gorsakii	Yamaguti, 1939	Echinochasmidae	Gorsakius goisagi	Ardeidae	bird	Bird	1900-3400	320-540	3400	540	1.44199e+06	22	22	Yamaguti 1939 Studies on the helminth fauna of Japan. Part 25. Trematodes of birds, IV.
Echinochasmus haliasturis	Odening, 1962	Echinochasmidae	Haliastur indus	Accipitridae	bird	Bird	1100-1900	800-900	1900	900	1343034	24	24	Measures from Suleman et al 2018;
Echinochasmus intermedium	Skrjabin, 1919	Echinochasmidae	Botaurus aeruginosus, Phalacrocorax	Ardeidae, Phalacrocoracidae	bird	Bird	2680-3480	880-1040	3480	1040	2.84252e+06	24	24	Measures from Chakrabarti and Ghosh
Echinochasmus jamshorensi	Channa, Khan, Shaikh & Dharejo, 2009	Echinochasmidae	Ardeola grayii	Ardeidae	bird	Bird	432	124	432	124	42072.3	24	24	Measures from Ujan, Birmani and Shaik 2014 Journal of Entomology and Zoology studies 2014; 2 (6): 226-232
Echinochasmus jamshorensis	Bushra, Sanjota, Ghazi an Khan, 2016	Echinochasmidae	Egretta garzetta	Ardeidae	bird	Bird	1670	550	1670	550	721390	28	28	Bushra, Sanjota, Ghazi an Khan, 2016 INT. J. BIOL. BIOTECH., 13 (2): 261-265, 2016.
Echinochasmus mathevossianae	Shakhtachtinskaja in Kurashvili, 1957	Echinochasmidae	Colymbus cristatus	Podicipedidae	bird	Bird	1650-1850	560-580	1850	580	842734	24	24	Measures in Bushra, Sanjota, Ghazi an Khan, 2016 INT. J. BIOL. BIOTECH., 13 (2): 261-265, 2016. Spines in Samoliovskaya et al. 2014 Catalogue
Echinochasmus mazharuddini	Ujan, Birmani and Shaikh 2014	Echinochasmidae	Acridotheres ginginianus	Sturnidae	bird	Bird	810–886	395–421	886	421	292959	28	28	Ujan, Birmani and Shaikh 2014 Journal of Entomology and Zoology Studies 2014; 2 (6): 226-232
Echinochasmus megatyphlus	Vigueras, 1944	Echinochasmidae	Butorides virescens maculata	Ardeidae	bird	Bird	-	-				-		Pérez Vigueras, I., 1944. Trematodes de la super-familia Echinostomatoidea, con descripcion de siete especies nuevas de Cuba. Rev Univ Habana, pp.55-57.
Echinochasmus megavitellus	Lal, 1939	Echinochasmidae	Ardeola grayii	Ardeidae	bird	Bird	1050	450	1050	450	371102	24	24	Measures from Dharejo et al. 2007
Echinochasmus mergi	(Cannon, 1939) Odening, 1963	Echinochasmidae	Mergus merganser amencanus	Anatidae	bird	Bird	1160	277	1160	277	252365	22	22	Cannon, D. G. (1938). Some trematode parasites of ducks and geese in Eastern Canada. Canadian Journal of Research, 16(9), 268-280.[Stephanoprora]
Echinochasmus mergi palaearcticus	Odening, 1963	Echinochasmidae	Mergus merganser	Anatidae	bird	Bird	1479	477	1479	477	554086	22	22	Measures are means. ODENING, K. 1963. Echinostomatoidea, Notocotylata und Cyclocoelida (Trematoda, Digenea, Redioinei) aus Vo¨geln des berliner Tierparks. Bijdragen tot de Dierkunde 33: 37–60.
Echinochasmus microacetabulum	Leonov, 1958	Echinochasmidae	Larus argentatus	Laridae	bird	Bird	702-936	289-340	936	340	249946	22	22	Measuress and spines from Dharejo et al 2010 Proceedings of Parasitology 50: 139-145
Echinochasmus militaris	Leonov, 1958	Echinochasmidae	Ardea cinerea, Egretta alba	Ardeidae	bird	Bird	1560-2000	468-546	2000	546	857657	24	24	Measuress and spines from Dharejo et al 2010 Proceedings of Parasitology 50: 139-145
Echinochasmus milvi	Yamaguti, 1939	Echinochasmidae	Milvus migrans	Accipitridae	bird	Bird	700-1200	270-320	1200	320	301594	22	22	Yamaguti 1939 Studies on the helminth fauna of Japan. Part 25. Trematodes of birds, IV.
Echinochasmus minutissimus	Oshmarin, 1970	Echinochasmidae	Acridotheres cristatellus	Sturnidae	-	Bird	-	-				-		Oshmarin, P. G. (1970). Trematodes of domestic and wild birds from N. Vietnam. In: Oshmarin, P. G., Mamaev, Y. L., Lebedev, B. I. (Eds). Helminths of animals from south-eastern Asia. Nauka, Moscow, pp. 5–126
Echinochasmus minutus	Karyakarte, 1970	Echinochasmidae	Milvus migrans	Accipitridae	bird	Bird	960-1780 (1370)	410-490 (450)	1780	490	685026	22	22	Karyakarte, P. P. (1970). A new species of Echinochasmus (Trematoda:Echinostomatidae) from the kite, Milvus migrans (Boddaert), in India. Rivista di Parassitologia. 31 (2): 113–116.
Echinochasmus mirus	Mendheim, 1940	Echinochasmidae	Somateria mollissima	Anatidae	bird	Bird	2080	480	2080	480	784143	at least 20-24 (partially lost)	24	Spines and measures from Dharejo, Bilqees, Khan, 2007, Pakistan J. Zool., vol. 39(5), pp. 285-288, 2007.
Echinochasmus mohiuddini	Dharejo, Bilqees & Khan, 2007	Echinochasmidae	Ardeola grayii	Ardeidae	bird	Bird	780-1613	215-416	1613	416	527010	24	24	Dharejo, Bilqees, Khan, 2007, Pakistan J. Zool., vol. 39(5), pp. 285-288, 2007.
Echinochasmus mordax	(Looss, 1899) Price, 1931	Echinochasmidae	Pelecanus onocrotalus	Pelecanidae	bird	Bird	1650	300-350	1650	350	453568	22	22	Looss 1899 Zoologische Jahrbücher 12, p.688
Echinochasmus muraschkinzevi	Baschkirova, 1941	Echinochasmidae	Pelecanus crispus, P. rufescens	Pelecanidae	bird	Bird	1480-1720	360-385	1720	385	520092	22	22	Data from Dharejo et al 2007
Echinochasmus narayani	Mudaliar, 1938	Echinochasmidae	Milvus migrans govinda	Accipitridae	bird	Bird	1500-1800	600-620	1800	620	876506	24	24	Data from Mehra 1980 Th fauna of India Mudaliar, S. V. (1938).. Indian Veterinary Journal. 15 (2): 109–114.
Echinochasmus nigriciconiatum	(Ku, Chiu, Li & Chu, 1974)	Echinochasmidae	Ciconia nigra	Ciconiidae	bird	Bird	6910-7477	1128-1387	7477	1387	8.14507e+06	24	24	Data from some Chinese abstract reference site "Baidu". Ku, C. T.; Chiu, C. C.; Li, M. M.; Chu, H. (1974). Echinostome fauna from the intestine of the black stork (Ciconia nigra) of China. Acta Zoologica Sinica. 20 (1): 27–34.
Echinochasmus novalichesensis	Tubangui, 1932	Echinochasmidae	Hypotaenidia torquata.	Rallidae	bird	Bird	2320-3250	480-750	3250	750	1.91441e+06	24	24	Tubangui, M. A. (1932). Trematode parasites of Philippine vertebrates, V. Flukes from birds. Philippine Journal of Science. 47 (3): 369–404
Echinochasmus oligacanthus	Lühe in Dietz, 1910	Echinochasmidae	Ardea cinerea	Ardeidae	bird	Bird	3000-4000	850	4000	850	2670360	22	22	Looss 1899 Zoologische Jahrbücher 12, p.686
Echinochasmus oligolecithosus	(Mendheim, 1940)	Echinochasmidae	Ardea alba	Ardeidae	bird	Bird	1760	270	1760	270	373222	24	24	Data from Dharejo et al 2007
Echinochasmus oscari	(Travassos, 1922) Sprehn, 1932	Echinochasmidae	Gallus, Aramides, Ardea, Tigrisoma	Phasianidae	bird	Bird	6000	200	6000	200	942480	not given		Data from Chakrabarti and Ghosh 2012
Echinochasmus papillosai	Gupta & Jahan, 1979	Echinochasmidae	Pseudibis papillosa	Threskiornithidae	bird	Bird	900-1050	220-360	1050	360	296881	22-24	24	Gupta, V.; Jahan, A. (1979). On four new trematodes of Echinostomatidae Poche, 1926 from birds. Indian Journal of Helminthology. 29 (1-2, 1977): 57-72.
Echinochasmus passeri	Dharejo, Birmani, Khan & Bilqees, 2010	Echinochasmidae	Passer domesticus	Passeridae	bird	Bird	725	285	725	285	162283	26	26	Dharejo, A. M., Birmani, N. A., Khan, M. M., Bilqees, F. M. (2010). Echinochasmus passeri n. sp.(Digenea: Echinostomatidae) from gallbladder of House Sparrow, Passer domesticus (Aves: Passeridae) of Hyderabad, Sindh, Pakistan. Proceedings of Parasitology. 50: 139–145
Echinochasmus pelecani	Johnston & Simpson, 1944	Echinochasmidae	Pelecanus conspicillatus	Pelecanidae	bird	Bird	1400-2570 (1920)	290-400 (360)	2570	400	807391	22	22	Johnston, T.H. and Simpson, E.R., 1944. Life history of the trematode, Echinochasmus pelecani n. sp. Trans. Roy. Soc. S. Aust., 68, (1)
Echinochasmus petrowi	Schachtachtinskaja & Sailov, 1966	Echinochasmidae	Ardeola ralloides	Ardeidae	bird	Bird	1690-2870	520-670	2870	670	1.51025e+06	24	24	Data from Azerbaidjani Wikipedia! Фейзуллайева О.В., Махмудова Й.А. Уч.зап.АГУ, сер.биол.н., Б., 1969, вып. № 3, стр. 39-44.
Echinochasmus podicepensis	(Bhardwaj, 1962) Yamaguti, 1971	Echinochasmidae	Podiceps ruficollis	Podicipedidae	bird	Bird	-	-				-		Bhardwaj, O. N. (1962). The morphology of a new trematode Monilifer podicepensis n.sp. (Echinostomatidae). Annual Number National Academy of Sciences of lndia. 1961: 114–115.
Echinochasmus prakashi	Gupta and Singh 1988	Echinochasmidae	Ardeola grayii	Ardeidae	bird	Bird	970-1620	300-310	1620	310	394428	22	22	Gupta PC, Singh RH. On two avian Echinostomes from Kanpur, India. Proc of Parasitol 1988; 5:46–52.
Echinochasmus premvatii	Sharma, 1988	Echinochasmidae	Fulica atra	Rallidae	bird	Bird	3330-3470	590-720	3470	720	1.96224e+06	24	24	Sharma, A. K. (1988). Studies on a new digenetic trematode Echinochasmus premvatii from an aquatic bird. Geobios New Reports. 7 (1): 51–53
Echinochasmus prosthovitellatum	Nicoll, 1914	Echinochasmidae	Falco berigora, Corvus, Cinnyris	Falconidae	bird	Bird	2000-2400	750-900	2400	900	1696464	24	24	Nicoll, W. (1914). The trematode parasites of North Queensland. II. Parasites of birds. Parasitology. 7 (2): 105–126
Echinochasmus proximum	(Travassos, 1922) Bashkirova, 1947	Echinochasmidae	Ardea Coci; Euxenura maguari, Nycticorax naevius	Ardeidae	bird	Bird	7000	2000	7000	2000	10995600	not given		Measures from Chakrabarti and Ghosh 2012
Echinochasmus ralloides	Mansour & Elfatah, 2019	Echinochasmidae	Ardeola ralloides	Ardeidae	bird	Bird	959-1090	264-311	1090	311	266243	26	26	Data from Bibliomed Abstracts. Mansour, R.M. and Elfatah, A.A., 2019. Description of two novel Echinochasmus species (Digenea: Echinostomatidae) from the squacco heron Ardeola ralloides (Aves: Ardeidae) in Egypt: A light and scanning electron microscopic study. Egyptian Journal of Experimental Biology. Zoology, 15, pp.201-210
Echinochasmus rawashi	Mansour & Elfatah, 2019	Echinochasmidae	Ardeola ralloides	Ardeidae	bird	Bird	638-1173	139-208	1173	208	191625	24	24	Data from Bibliomed Abstracts. Mansour, R.M. and Elfatah, A.A., 2019. Description of two novel Echinochasmus species (Digenea: Echinostomatidae) from the squacco heron Ardeola ralloides (Aves: Ardeidae) in Egypt: A light and scanning electron microscopic study. Egyptian Journal of Experimental Biology. Zoology, 15, pp.201-211
Echinochasmus reniovarus	(Lal, 1939) Rai, 1963?	Echinochasmidae	Corvus, Cinnyris	Corvidae	bird	Bird	1170	425	1170	425	390540	24	24	Measures from Sanjota et al. 2016
Echinochasmus ruficapensis	Verma, 1935	Echinochasmidae	Podiceps ruficollis	Podicpididae	bird	Bird	2500-3500	400-600	3500	600	1649340	24	24	Verma, S. C. (1935, June). Studies on the Indian species of the genus Echinochasmus, part 1. and on an allied new genus Episthochasmus. In Proceedings of the Indian Academy of Sciences-Section B (Vol. 1, pp. 837-856). Springer India.
Echinochasmus sindhensis	Das Sanjota, Bushra, Ghazi, Khan 2016	Echinochasmidae	Egretta garzetta	Ardeidae	bird	Bird	990	410	990	410	318794	28	28	Das Sanjota, Bushra, Ghazi, Khan 2016Int. J. Biol. Biotech 13 (2016): 605-610
Echinochasmus skrjabini	Oshmarin in Skrjabin, 1947	Echinochasmidae	Colymbus stellatus	Podicipedidae	bird	Bird	790	306	790	306	189863	22	22	Measures from Sanjota et al. 2016. Oshmarin, P.G., 1948. The helminth fauna of animals of economic importance in the Buryat Mongol ASSR. Trudy Gel'mintologicheskoi Laboratorii. Akademiya Nauk SSSR, 1, pp.186-188.
Echinochasmus solanensis	Chakrabarti and Ghosh 2012	Echinochasmidae	Bubulcus ibis cormandus	Ardeidae	bird	Bird	2700-4600	656-1194	4600	1194	4.31373e+06	24	24	Chakrabarti and Ghosh 2012 Rec. zool Surv. India : 112(Part-l): 43-47,2012
Echinochasmus spinosus	(Odhner, 1910) Skrjabin & Baschkirova, 1956	Echinochasmidae	Anhinga rufa, Podiceps cristatus	Anhingidae, Podicipedidae	bird	Bird	2000-2500	400-500	2500	500	981750	22	22	Measures from Odhner 1910; spines from Suleman et al. 2018
Echinochasmus spinulosus	(Rudolphi, 1809) Baschkirova, 1947	Echinochasmidae	Colymbus spp.	Podicipedidae	bird	Bird	1090-2700	700-980	2700	980	2.07817e+06	22	22	Measures from Dietz 1910
Echinochasmus squamatus	Mendheim, 1940	Echinochasmidae	Podiceps cristatus	Podicpididae	bird	Bird	1600-3680	400-800	3680	800	2.31222e+06	24	24	Measures and spines from Dharejo et al 2007
Echinochasmus sulphuratus	(Nasir & Diaz, 1973)	Echinochasmidae	Pitangus sulphuratus	Tyrannidae	bird	Bird	910-988	260-234	988	234	181578	20	20	Nasir P, Diaz M (1973) Avian Fluke, Episthmium Sulphuratus Sp. N., From Venezuela. Caribbean journal of science, 13(1-2): 51-55.
Echinochasmus swabiensis	Suleman, Khan, Zhu, Darejo, Uwalaka, Shah & Adediran, 2018	Echinochasmidae	Milvus migrans	Accipitridae	bird	Bird	2850-2950	525-575	2950	575	1.33223e+06	22	22	Suleman, S., M. S. Khan, X. Q. Zhu, A. M. Dharejo, E. C. Uwalaka, M. Shah, and O. A. Adediran. "n. sp.(Digenea: Echinostomatidae) from Black Kite () in Swabi District, Pakistan." Folia Veterinaria 62, no. 2 (2018): 5-12.
Echinochasmus talaensis	Martorelli, 1986	Echinochasmidae	Pitangus sulphuratus bolivianus	Tyrannidae	bird	Bird	620-880	180-240	880	240	165876	20	20	MARTORELLI, S.R. Estudios parasitologicos en biotopos lénticos de la República de Argentina 1. El ciclo biológico de Echinochasmus talaensis sp. nov. (Digenea) parasita de Pitangulus sulphuratus bolivianus (Aves: Tiranidae). Neotropica. 31: 8-25, 1985.
Echinochasmus tobi	Yamaguti, 1939	Echinochasmidae	Milvus migrans	Accipitridae	bird	Bird	6500-7500	1100-1300	7500	1300	7657650	24	24	Yamaguti 1939 Studies on the helminth fauna of Japan. Part 25. Trematodes of birds, IV.
Echinochasmus tschertkovi	Sailov, 1962	Echinochasmidae	Botaurus stellaris	Ardeidae	bird	Bird	2280-3670	480-640	3670	640	1.84475e+06	24	24	Data from Sonin 1985 Trematodes of fish eating birds of the palaearctic
Echinochasmus vindhianae	Vasudev, 1973	Echinochasmidae	Aquila rapax	Accipitridae	bird	Bird	1820 - 1920	380-480	1920	480	723825	22	22	Chakrabarti and Chatterjee 2005 Trematodes of birds and mammals. in: Fauna of Andra Pradesh. State Fauna Series pp1-98
Echinochasmus wernickii	(Marcó del Pont, 1926) Lunaschi, Cremonte & Drago, 2007	Echinochasmidae	Podiceps sp.	Podicipedidae	bird	Bird	3000	-	3000			"10-12" assuming this is 'each side' as some authors report, I guess the maximum is 24	24	Measures from Sanjota et al. 2016, Bushra et al 2016 and Khan et al 2018.
Echinochasmus zubedakhaname	Nasir & Diaz, 1968	Echinochasmidae	Fluvicola pica	Tyrannidae	bird	Bird	742-1254	216-385	1254	385	379183	20	20	Nasir, P., Dìaz, L.M.T. Studies on Freshwater Larval Trematodes. Z. F. Parasitenkunde 30, 126–133 (1968).
Episthmium bilqeesae	Bushra, Das Sanjota, Ghazi, Khan, Abbasi 2016	Echinochasmidae	Egretta garzetta	Ardeidae	bird	Bird	1200-1450 (1320)	290-410 (370)	1450	410	466920	24	24	Bushra, Das Sanjota, Ghazi, Khan, Abbasi 2016 FUUAST J. BIOL., 6(1): 97-101
Mehrastomum minutum	Saksena, 1959	Echinochasmidae	Ciconia episcopus	Ciconiidae	bird	Bird	4615-5114	950-1800	5114	1800	7.22976e+06	28	28	Data from Chakrabarti and Ghosh 2010 Fauna of Uttarakhand, State Fauna Series. 18(Part-3}, 2010 : 15-51
Microparyphium asotum	Dietz, 1909	Echinochasmidae	Busarellus nigricollis	Accipitridae	bird	Bird	2750	670	2750	670	1.4471e+06	not given		Dietz 1909 Die echinostomen der vogel. Zoologischer anzeiger 34.
Microparyphium capellae	Yamaguti, 1935	Echinochasmidae	Gallinago solitaria	Scolopacidae	bird	Bird	2130-2500	555-700	2500	700	1374450	"indefinite, about 10 on each side"	20	Yamaguti 1935 Studies Part 5. Trematodes of Birds, III.
Microparyphium corvi	Ozaki, 1923	Echinochasmidae	Corvus macrorhynchus japonensis	Corvidae	bird	Bird	2500-4920	680-800	4920	800	3.09133e+06	28	28	Ozaki, Y. (1923). Regarding a new species of Microparyphium trematode. Dobutsugaku Zasshi Tokyo. (412) 35: 65–70
Microparyphium facetum	Dietz, 1909	Echinochasmidae	Geronticus oxycercus and other birds	Threskiornithidae	bird	Bird	4500-6500	1040-1360	6500	1360	6942936	not given		Dietz 1909 Die echinostomen der vogel. Zoologscher anzeiger 34
Microparyphium floridae	Cable, Connor & Balling, 1960	Echinochasmidae	Egretta caerulea	Ardeidae	bird	Bird	2270-2360	934-964	2360	964	1.78682e+06	24	24	Cable, Connor and Balling, 1960 "Digenetic trematodes of Puerto Rican shore birds." Scientific survey of Porto Rico,: XVII, pt2 187-255.
Microparyphium montei	Verma, 1936	Echinochasmidae	Halcyon sp.	Alcedinidae	bird	Bird	7100-7600	670-720	7600	720	4.29771e+06	not observed		Verma, S. C. (1936). Notes on trematode parasites of Indian birds. [Part I]. Allahabad University Studies. v. 12 (Arts and Sc.) (1935), Science Sect. II, Zool., pp. 147–188
Microparyphium ruficollis	(Ishii, 1935) Mendheim, 1943	Echinochasmidae	Podiceps ruficollis	Podicipedidae	bird	Bird	4230-4590	730-790	4590	790	2.84794e+06	24	24	Data from Sonin 1985 Trematodes of fish eating birds of the palaearctic
Microparyphium shigini	Gubanov in Skrjabin & Baschkirova, 1956	Echinochasmidae	Cepphus, Larus, Uria	Alcidae, Laridae	bird	Bird	3200-5520	880-1100	5520	1100	4.76895e+06	24	24	Data from Sonin 1985 Trematodes of fish eating birds of the palaearctic
Saakotrema metatestis	(Saakova in Skrjabin & Baschkirova, 1956) Skrjabin & Baschkirova, 1956	Echinochasmidae	Egretta garzetta	Ardeidae	bird	Bird	1700-2000 (1860)	500-600 (550)	2000	600	942480	24	24	Data from Choe et al 2016 Korean J Parasitol Vol. 54, No. 4: 485-496
Stephanoprora acridotherei	(Wang, 1976)	Echinochasmidae	Acridotheres cristatellus	Sturnidae	bird	Bird	1760-3040	592-720	3040	720	1.71908e+06	22	22	Data from Manter's binder 067 online. Trematoda Taxon Notebooks 62.
Stephanoprora anomala	Travassos, 1922	Echinochasmidae	Phalacrocorax brasilianus	Phalacrocoracidae	bird	Bird	5200	780	5200	780	3.18558e+06	not given		Data from Saeed et al 2018. Based on a single unidentifiable specimen acc. to Ostrowski de Nunez et al. 2004
Stephanoprora argentinensis	Sutton, Lunaschi & Topa, 1982	Echinochasmidae	Podiceps major, Rollandia rolland	Podicipedidae	bird	Bird	1734-3818	3332-490	3818	490	1.46934e+06	20-21 probably 20	20	Sutton et al 1982 Limnobios 2(5) 336-341
Stephanoprora brachyrhynchos	(Gupta, 1963)	Echinochasmidae	Alca torda	Alcidae	bird	Bird	3000-5000	470-580	5000	580	2277660	22	22	Dietz 1909 Die echinostomen der vogel. Zoologischer anzeiger 34.
Stephanoprora conciliata	(Dietz, 1909) Odhner, 1910	Echinochasmidae	Rhynchops nigra	Laridae	bird	Bird	1450-2120	520-650	2120	650	1.08228e+06	22	22	Dietz 1909 Die echinostomen der vogel. Zoologischer anzeiger 34.
Stephanoprora dogieli	Holcman-Spector & Olague, 1989	Echinochasmidae	Larus dominicanus	Laridae	bird	Bird	1980-3250	220-380	3250	380	969969	22	22	Data from Ostrowski de Nunez et al. 2004 Acta Parasit. 49(4)
Stephanoprora elongata	Gupta & Jahan, 1979	Echinochasmidae	Egretta garzetta	Ardeidae	bird	Bird	11100	1100	11100	1100	9589734	22	22	Gupta, V.; Jahan, A. (1979). On four new trematodes of Echinostomatidae Poche, 1926 from birds. Indian Journal of Helminthology. 29 (1-2, 1977): 57-72.
Stephanoprora fusca	Lal, 1939	Echinochasmidae	Tringa erythropus	Scolopacidae	bird	Bird	4775	450	4775	450	1.68763e+06	22	22	Data from Mehra 1980 Fauna of India
Stephanoprora gigantica	Gupta, 1962	Echinochasmidae	Ephippiorhynchus asiaticus.	Ciconiidae	bird	Bird	18000	1230	18000	1230	17388756	22	22	Dissurus xenorhynchi Wahid, S. (1962) J. Helminthology, 36
Stephanoprora gracilis	Mendheim, 1940	Echinochasmidae	anatids	Anatidae	bird	Bird	1350	170	1350	170	180249	22	22	Data from MacDonald 1981 Keys to the trematodes of waterfowl...
Stephanoprora iliensis	(Gvozdev, 1962)	Echinochasmidae	Ixobrichus minutus	Ardeidae	bird	Bird	7200-8000	690-700	8000	700	4398240	24	24	Data from Sonin 1985 Trematodes of fish eating birds of the palaearctic
Stephanoprora kasachi	(Baschkirova, 1941) Yamaguti, 1958	Echinochasmidae	Larusspp. Chlidonias, Hydroprogne	Laridae	bird	Bird	6920	319	6920	319	1.73375e+06	24	24	Data from Sonin 1985 Trematodes of fish eating birds of the palaearctic
Stephanoprora larkanensis	Saeed, Das, Bushra & Ghazi, 2018	Echinochasmidae	Vanellus indicus	Charadriidae	bird	Bird	3900-4350 (4080)	840-860 (850)	4350	860	2.93818e+06	26	26	Saeed, Das, Bushra & Ghazi, 2018 Pakistan. Int. J. Biol. Biotech. 15 (2): 403-410.
Stephanoprora macroovarium	(Chertkova & Kosupko, 1966)	Echinochasmidae	Colymbus cristatus	Podicipedidae	bird	Bird	2500	650	2500	650	1276275	22	22	Data inferred from illustration in Samoilovskaya, Uspensky, Khrustalev, Moskvin. 2014 catalog of the Helminths of the Central Helmintological Museum
Stephanoprora magniovata	Yamaguti, 1939	Echinochasmidae	Corvus corone	Corvidae	bird	Bird	5000-8000	700-880	8000	880	5529216	22	22	Yamaguti 1939 Studies on the helminth fauna of Japan. Part 25. Trematodes of birds, IV.
Stephanoprora merulae	Yamaguti, 1933	Echinochasmidae	Turdus eunomus	Turdidae	bird	Bird	3100	475	3100	475	1.1565e+06	22	22	Data from Rao 1950 Taxonomic Studies of the Parasites of the Sea Gull, Larus Argentatus, Taken on the Ottawa River Near Ste. Anne de Bellevue, Quebec. McGill University
Stephanoprora microtestius	(Kurova, 1927) Beaver, 1937	Echinochasmidae	Larus spp.	Laridae	bird	Bird	4560	306	4560	306	1.09592e+06	22	22	Data from Sonin 1985
Stephanoprora nigerica	Gupta, 1963	Echinochasmidae	Phalacrocorax niger	Phalacrocoracidae	bird	Bird	2680-4010	450-550	4010	550	1.7322e+06	22	22	Data from Saeed, Das, Bushra & Ghazi, 2018 Pakistan. Int. J. Biol. Biotech. 15 (2): 403-410.
Stephanoprora ozakii	(Asada, 1927) Beaver, 1937	Echinochasmidae	Bubulcus ibis coromandus	Ardeidae	bird	Bird	6450-7500	720-810	7500	810	4771305	24	24	Spines from Rao 1950. Measures from Saeed et al. INT. J. BIOL. BIOTECH., 15 (2): 403-410
Stephanoprora paradenticulata	Nasir & Rodriguez, 1969	Echinochasmidae	Himantopus himantopus, Tringa melanoleuca	Recurvirostridae, Scolopacidae	bird	Bird	2132-2535	234-338	2535	338	672954	22	22	Nasir, P., Rodriguez, L. (1969). Studies on freshwater larval trematodes. XX.The life cycle of Stephanoprora paradenticulata n.sp. (Trematoda, Echinostomatidae). Zoologischer Anzeiger. 182 (3/4): 230–244.
Stephanoprora pendula	(Looss, 1899) Odhner, 1910	Echinochasmidae	Thalasseus sanvicensis, Recurvirostra, Tringa, Himantopusb	Laridae, Recurvirostridae	bird	Bird	2350-4050	210-340	4050	340	1.0815e+06	22	22	Data from Sonin 1985
Stephanoprora pennanti	(Verma, 1936) Yamashita, 1937	Echinochasmidae	Anhinga melanogaster	Anhingidae	bird	Bird	7500	925	7500	925	5.44871e+06	22	22	Verma, S. C. (1936). Notes on trematode parasites of Indian birds. [Part I]. Allahabad University Studies. v. 12 (Arts and Sc.) (1935), Science Sect. II, Zool., pp. 147–188
Stephanoprora pitangi	(Lutz, 1924) ?Price 1931	Echinochasmidae	Pitangus sulphuratus	Tyrannidae	bird	Bird	2400-3400	-	3400			22	22	Length from Lutz 1924. Secondary author and spines from Rutledge and Schmidt 1977 J. Helminth. 51
Stephanoprora podicipei	Etchegoin & Martorelli, 1997	Echinochasmidae	Podiceps major, Sterna hirudinacea	Podicipedidae, Laridae	bird	Bird	1100–1400 (1300)	240–320 (300)	1400	320	351859	22	22	Data from Ostrowski de Nunez et al Acta Parasitologica, 2004, 49(4), 292–299
Stephanoprora polycestus	(Dietz, 1909) Beaver, 1937	Echinochasmidae	Alca torda Urinator, Corvus, Larus	Alcidae, Laridae	bird	Bird	3000-3500	540-640	3500	640	1759296	22	22	Data from Saeed et al 2018.
Stephanoprora pseudodenticulata	Mendheim, 1940	Echinochasmidae	Melanitta nigra	Anatidae	bird	Bird	4240	360	4240	360	1.19883e+06	22	22	Data from Saeed et al 2018.
Stephanoprora pseudoechinata	(Olsson, 1876) Yamaguti, 1958	Echinochasmidae	Gavia, Larus, Podiceps, Chlidonias	Gavialidae, Laridae, Podicipedidae	bird	Bird	4400-5t920	319-473	5920	473	2.19925e+06	22	22	Data from Sonin 1985
Stephanoprora singularis	(Lutz, 1924) Beaver, 1937	Echinochasmidae	Nycticorax violaceus, Ph. vigua	Ardeidae	bird	Bird	6000	1000	6000	1000	4712400	22	22	Data from Saeed et al 2018.
Stephanoprora skrjabini	(Dotsenko in Skrjabin & Baschkirova, 1956) Tatonova, Izrailskaia & Besprozvannykh, 2020	Echinochasmidae	Corvus corone, Gallus gallus	Corvidae, Phasianidae	bird	Bird	7000	800	7000	800	4398240	22	22	Measures from Tatanova et al. Parasitology 147, 1469–1479.. Spines from Dotsenko, T. K. "Helminth fauna of domestic birds in the Primorsk region." Helminth fauna of domestic birds in the Primorsk region. 10 (1960): 85-91.
Stephanoprora tringae	(Wang, 1976)	Echinochasmidae	Tringa ochropus	Scolopacidae	bird	Bird	7200-9200	528-612	9200	612	4.42212e+06	22	22	Wang 1976 from Manter Binder 067, Echinostomatidae R-Z
Stephanoprora uruguayensis	Holcman-Spector & Olagüe, 1989	Echinochasmidae	Larus dominicanus	Laridae	bird	Bird	2360-2820	2990416	2820	416	921368	22	22	Data from Ostrowski de nunez et al. 2004 Acta Parasit. 49(4)
Uroproctepisthmium bilqeesae	(Khan, Noor-un-Nisa & Ghazi, 2015) Tkach et al. 2016	Echinochasmidae	Bubulcus ibis	Ardeidae	bird	Bird	1500-1640	600-650	1640	650	837236	20	20	Khan, Nisa, Ghazi 2015 INT. J. BIOL. BIOTECH., 12 (3): 443-445
Uroproctepisthmium bursicola	(Creplin, 1937) [Kostadinova & Gibson, 2001] Tkach et al. 2016	Echinochasmidae	Phalacrocorax spp. and other water birds	Phalacrocoracidae	bird	Bird	1972-2769 (2377)	511-910 (717)	2769	910	1.97904e+06	24	24	Data from Kostadinova and Gibson 2001 Sys. Parasit. 50
Uroproctepisthmium taiwanense	(Fischthal & Kuntz, 1976) Tkach et al. 2016	Echinochasmidae	Bubulcus ibis coromandus	Ardeidae	bird	Bird	2605-2900	810	2900	810	1.8449e+06	24-25	24	Data from Khan Nisa Ghazi 2015
Balfouria monogama	Leiper, 1908	Echinostomatidae	storks	Ciconiidae	bird	Bird	9000	shape is abnormally swollen; width is 59-67% of length	9000	6000	42411600	27	27	Balfour, A. (1908). Third Report of the Wellcome Research Laboratories at the Gordon Memorial College, Khartoum. Department of Education, Sudan Government, Khartoum.
Bashkirovitrema skrjabini	Krasnolobova & Sergeeva, 1964	Echinostomatidae	Chroicocephalus ridibundus	Laridae	bird	Bird	6200-8300(7500)	1166	8300	1166	7.60094e+06	27	27	Dronen 2009 Systematic Parasitology. 74 (3): 169-185
Cathaemasia caballeroi	(Farooqi, 1960)	Echinostomatidae	storks, herons	Ciconiidae, Ardeidae	bird	Bird	-	-				-		Farooqi, H. U. (1960). Cathaemasioides caballeroi n. sp. (Cathaemasiidae) from an lndian stork, Xenorhynchus asiaticus (Latham). Libro Homenaje al Dr. Eduardo Caballero y Caballero, Jubileo 1930-1960. Secretaría de Educación Publica, México: 123–127.
Cathaemasia loossi	Gupta & Srivastava, 1965	Echinostomatidae	Phalacrocorax sp.	Phalacrocoracidae	bird	Bird	6600-9600	1900-3000	9600	3000	22619520	19 on either side [so 38]	38	Spines from Kostadinova 2005 Keys. Gupta, P. D., & Srivastava, C. B. (1965). Indian Journal of Helminthology, 17(2), 63-67. AND Kaushal, B. R., & Agarwal, S. M. (1980). Rivista di Parassitologia, 41(3), 419-427.
Cathaemasia mehrai	Wesley, 1940	Echinostomatidae	Pseudibis papillosa	Threskiornithidae	bird	Bird	7000-9200	3000-3800	9200	3800	27457584	12 on each side [24]	24	Data from Mehra 1980. Wesley, W. K. "Studies on the Indian species of the genus Cathaemasia Looss with discussion on the family Cathaemasidae Fuhrmann, 1929." (1940): 31-40.
Cathaemasia spectabilis	Odhner, 1926	Echinostomatidae	Leptoptilus crumenifer	Ciconiidae	bird	Bird	15000-18000	6000-7000	18000	7000	98960400	not given		van den Broek 1963 (measures, no spine counts)
Cathaemasia variabilis	van den Broek, 1960	Echinostomatidae	Ciconia abdimii	Ciconiidae	bird	Bird	9000-16000	3000-6500	16000	6500	81681600	up to 12 on each side	24	van den Broek, E. (1960). Cathaemasia variabilis n.sp. (Trematoda: Cathaemasiidae) from the Oesophagus of Sphenorhynchus abdimii. Journal of Helminthology. 34 (3-4): 243–246
Chaunocephalus elongatus	Vrat, 1947	Echinostomatidae	Anhinga melanogaster	Anhingidae	bird	Bird	6800	-	6800			25	25	Measures of Mehra (1980) Vrat, V. (1947). New trematodes of the family Echinostomatidae, Poche 1925 - Part L Genus - Chaunocephalous. Proceedings of the National Academy of Sciences, India. Section B. 17 (3): 95–116.
Chaunocephalus ferox	(Rudolphi, 1795) Dietz, 1909	Echinostomatidae	Ciconia nigra	Ciconiidae	bird	Bird	5500-8000	1280-2290	8000	2290	14388528	27	27	Greben, О. B., Kudlai, O., Korol, E. M., Kornyushin, V. V., Vasilkovska, I. B., & Kobylinsky, V. V. (2016). Вестник зоологии, (50,№ 2), 99-104. Measures of Dietz 1909
Chaunocephalus gerardi	Gedoelst, 1913	Echinostomatidae	Anastomas lamelligerus	Ciconiidae	bird	Bird	400-4500	2450-2850	4500	2850	10072755	27	27	GEDOELST, LOUIS, 1913. — Chaunocephalus Gerardi sp. n. Rexme Zoologique Africaine, Bruxelles, vol. I l l , fasc. 1, GEDOELST, LOUIS, 1913. — Chaunocephalus Gerardi sp. n. Rexme Zoologique Africaine, Bruxelles, vol. I l l , fasc. 1, 65-67.Greben, О. B., Kudlai, O., Korol, E. M., Kornyushin, V. V., Vasilkovska, I. B., & Kobylinsky, V. V. (2016). Вестник зоологии, (50,№ 2), 99-104.
Chaunocephalus kirati	Vrat, 1947	Echinostomatidae	Anastomas oscitans	Ciconiidae	bird	Bird	4760	1190	4760	1190	4.44882e+06	26	26	Measures of Mehra (1980). Vrat, V. (1947). New trematodes of the family Echinostomatidae, Poche 1925 - Part L Genus - Chaunocephalous. Proceedings of the National Academy of Sciences, India. Section B. 17 (3): 95–116.
Chaunocephalus leucocephalous	Vrat, 1947	Echinostomatidae	Mycteria leucocephala	Ciconiidae	bird	Bird	8040	4160	8040	4160	2.62688e+07	29	29	Measures of Mehra (1980). Vrat, V. (1947). New trematodes of the family Echinostomatidae, Poche 1925 - Part L Genus - Chaunocephalous. Proceedings of the National Academy of Sciences, India. Section B. 17 (3): 95–116.
Chaunocephalus odhneri	Vrat, 1947	Echinostomatidae	Anastomas oscitans	Ciconiidae	bird	Bird	5491	2920	5491	2920	1.25929e+07	26	26	Measures of Mehra (1980). Vrat, V. (1947). New trematodes of the family Echinostomatidae, Poche 1925 - Part L Genus - Chaunocephalous. Proceedings of the National Academy of Sciences, India. Section B. 17 (3): 95–116.
Chaunocephalus panduriformis	Travassos, 1938	Echinostomatidae	Ciconia maguari	Ciconiidae	bird	Bird	6000-10000	1200-4000	10000	4000	31416000	23-26	26	Greben, О. B., Kudlai, O., Korol, E. M., Kornyushin, V. V., Vasilkovska, I. B., & Kobylinsky, V. V. (2016). Вестник зоологии, (50,№ 2), 99-104. Measures of Skrjabin and Bashkirova 1956
Chaunocephalus petrovi	Schachtachtinskaja & Sailov, 1961	Echinostomatidae	Ciconia ciconia	Ciconiidae	bird	Bird	4340-7500	2107-3150	7500	3150	18555075	27	27	Data from Sonin 1985 Trematodes of fish eating birds of the palaearctic
Chaunocephalus schulzi	Gnedina in Skrjabin, Petrov & Baschkirova, 1947	Echinostomatidae	Ciconia nigra	Ciconiidae	bird	Bird	4820	1380	4820	1380	5.22417e+06	29	29	Greben, О. B., Kudlai, O., Korol, E. M., Kornyushin, V. V., Vasilkovska, I. B., & Kobylinsky, V. V. (2016). Вестник зоологии, (50,№ 2), 99-104. Measures of Skrjabin and Bashkirova 1956
Chaunocephalus similiferox	Verma, 1936	Echinostomatidae	Ephippiorhynchus asiaticus	Ciconiidae	bird	Bird	4410-8800	3000-4000	8800	4000	27646080	27	27	Verma, S. C. (1935, June). Studies on the Indian species of the genus Echinochasmus, part 1. and on an allied new genus Episthochasmus. In Proceedings of the Indian Academy of Sciences-Section B (Vol. 1, pp. 837-856). Springer India.
Chaunocephalus sinensis	Ku, Chiu, Li & Chu, 1974	Echinostomatidae	Ciconia nigra	Ciconiidae	bird	Bird	4850-6600	636-1750	6600	1750	9071370	27	27	Greben, О. B., Kudlai, O., Korol, E. M., Kornyushin, V. V., Vasilkovska, I. B., & Kobylinsky, V. V. (2016). Вестник зоологии, (50,№ 2), 99-104. Measures of Ku, Chiu, Li & Chu, 1974
Chaunocephalus travassosi	Vrat, 1947	Echinostomatidae	Antigone antigone	Gruidae	bird	Bird	6760	3480	6760	3480	1.84764e+07	28	28	Vrat, V. (1947). New trematodes of the family Echinostomatidae, Poche 1925 - Part L Genus - Chaunocephalous. Proceedings of the National Academy of Sciences, India. Section B. 17 (3): 95–116.
Drepanocephalus mexicanus	Lamothe-Argumedo & Pérez Ponce de León, 1989	Echinostomatidae	Phalacrocorax brasilianus	Phalacrocoracidae	bird	Bird	3171–4749	644–837	4749	837	3.1219e+06	27	27	Lamothe-Argumedo, R.; Perez-Ponce de Leon, G. (1989). Anales del Instituto de Biologia Universidad Nacional Autonoma de Mexico Serie Zoologia. 59 (1): 15–20.Hernández-Cruz E, Hernández-Orts JS, Sereno-Uribe AL, Pérez-Ponce de León G, García-Varela M Journal of Helminthology 92, 572–595.
Drepanocephalus olivaceus	Nasir & Marval, 1968	Echinostomatidae	Phalacrocorax brasilianus	Phalacrocoracidae	bird	Bird	4000–6140	960–1240	6140	1240	5.97972e+06	27	27	Kudlai, Kostadinova, Pulis, Tkach Syst Parasitol (2015) 90:221–230; Hernández-Cruz E, Hernández-Orts JS, Sereno-Uribe AL, Pérez-Ponce de León G, García-Varela M Journal of Helminthology 92, 572–595.
Drepanocephalus spathans	Dietz, 1909	Echinostomatidae	Phalacrocorax brasilianus	Phalacrocoracidae	bird	Bird	4459–9181	598–946	9181	946	6.82138e+06	27	27	Dietz 1910; Hernández-Cruz E, Hernández-Orts JS, Sereno-Uribe AL, Pérez-Ponce de León G, García-Varela M Journal of Helminthology 92, 572–595.
Echinodollfusia bulgarica	Vasilev, 1958	Echinostomatidae	Gallus gallus	Phasianidae	bird	Bird	19980–26000	1,130–1,230	26000	1230	25117092	37	37	Macko, J.K. and Špakulová, M., 2014. Description of rare echinostomatid fluke Echinodollfusia longiuscula n. sp.(Trematoda: Echinostomatidae) parasitizing white stork with an amended diagnosis of the genus Echinodollfusia. Parasitology research, 113, pp.1581-1584.
Echinodollfusia longiuscula	Macko & Špakulová, 2014	Echinostomatidae	Ciconia ciconia	Ciconiidae	bird	Bird	12850–21060	581–855	21060	855	1.41421e+07	43-47 estimate as some missing	47	Macko, J.K. and Špakulová, M., 2014. Description of rare echinostomatid fluke Echinodollfusia longiuscula n. sp.(Trematoda: Echinostomatidae) parasitizing white stork with an amended diagnosis of the genus Echinodollfusia. Parasitology research, 113, pp.1581-1584.
Echinodollfusia stenon	(Dollfus, 1950) Skrjabin & Baschkirova, 1956	Echinostomatidae	Anastomus lamelligerus	Ciconiidae	bird	Bird	20600	770	20600	770	1.2458e+07	43	43	Macko, J.K. and Špakulová, M., 2014. Description of rare echinostomatid fluke Echinodollfusia longiuscula n. sp.(Trematoda: Echinostomatidae) parasitizing white stork with an amended diagnosis of the genus Echinodollfusia. Parasitology research, 113, pp.1581-1584.
Echinoparyphium aconiatum	Dietz, 1909	Echinostomatidae	Vanellus vanellus	Charadriidae	bird	Bird	1600	260	1600	260	326726	37	37	Dietz 1909 Die Echinostomen der vogel. Zoologischer anzeiger 34: 180-192
Echinoparyphium aegyptiacus	Sakla, 1985	Echinostomatidae	Fulica atra atra	Rallidae	bird	Bird	15300-16800	2520-2940	16800	2940	3.87925e+07	45	45	Sakla, A.A. (1985). Echinostome parasites of aquatic birds in Assiut G., Egypt. Journal of the Egyptian Society of Parasitology. 15 (1): 171–176.
Echinoparyphium agnatum	Dietz, 1909	Echinostomatidae	Buteo vulgaris	Accipitridae	bird	Bird	2500-2900	400-490	2900	490	1.11605e+06	33	33	Dietz 1909 Die Echinostomen der vogel. Zoologischer anzeiger 34: 180-192
Echinoparyphium anatis	Fischthal & Kuntz, 1976	Echinostomatidae	Anas platyrhynchos	Anatidae	bird	Bird	2,935-3,505	455-555	3505	555	1.52782e+06	?41-42 I think more like 43?	43	Fischthal, J. H.; Kuntz, R. E. (1976). Some digenetic trematodes of birds from Taiwan. Proceedings of the Helminthological Society of Washington. 43 (1): 65–79.
Echinoparyphium baculus	(Diesing, 1850) Lühe, 1909	Echinostomatidae	Mergus, Anas	Anatidae	bird	Bird	1920-2290	320-350	2290	350	629498	45	45	Data from Dietz 1909 Die Echinostomen der vogel. Zoologischer anzeiger 34: 180-192
Echinoparyphium bagulai	Jain, 1961	Echinostomatidae	Anas platyrhynchos	Anatidae	bird	Bird	1568-2880	880-896	2880	896	2.02671e+06	45	45	Jain 1961, ParasUology, 51, 123-12
Echinoparyphium borneoense	Fischthal & Kuntz, 1973	Echinostomatidae	Amaurornis phoenicurus	Rallidae	bird	Bird	2690-2990	325-480	2990	480	1.12721e+06	35-36	35	Fischthal, J. H., & Kuntz, R. E. (1973). Some digenetic trematodes of birds from North Borneo (Malaysia). Journal of Helminthology, 47(3), 311-327.
Echinoparyphium chinense	Ku, Li & Chu, 1964	Echinostomatidae	ducks	Anatidae	bird	Bird	5100–7100	1200–1500	7100	1500	8364510	37	37	Data from Georgieva, Blasco-Costa, Kostadinova 2017 Syst. Parasit. 94: 477-497. Ku, C.-T., Li, M.-M., Chu, H. (1964). Study on the trematodes of the family Echinostomatidae Dietz, 1909 of domestic birds in Peking. Acta Zoologica Sinica. 16: 39–53.
Echinoparyphium cinctum	(Rudolphi, 1803) Bashkirova, 1941	Echinostomatidae	Vanellus vanellus	Charadriidae	bird	Bird	1760-2520	430-600	2520	600	1.18752e+06	43	43	Data from Dietz 1909 Die Echinostomen der vogel. Zoologischer anzeiger 34: 180-192
Echinoparyphium clerci	Skrjabin, 1915	Echinostomatidae	Anas platyrhynchos	Anatidae	bird	Bird	1570-3900	380-560	3900	560	1.71531e+06	41 or 42	41	Data from Mehra 1980 Th fauna of India Mudaliar, S. V. (1938).. Indian Veterinary Journal. 15 (2): 109–114.
Echinoparyphium discinctum	(Dietz, 1909) Yamaguti, 1971	Echinostomatidae	Casicus solarius	Icteridae	bird	Bird	3750	800	3750	800	2356200	35	35	Dietz 1909 Die Echinostomen der vogel. Zoologischer anzeiger 34: 180-192
Echinoparyphium dollfusi	Agarwal, 1960	Echinostomatidae	Anhinga melanogaster	Anhingidae	bird	Bird	2090-3115	360-530	3115	530	1.29666e+06	35	35	Spines from Buscher Parasitol., 64(1), 1978, pp. 52-58. Measures from Mehra 1980
Echinoparyphium elegans	(Looss, 1899) Dietz, 1909	Echinostomatidae	Phoenicopterus roseus flamingo	Phoenicopteridae	bird	Bird	2900	500	2900	500	1138830	43	43	Measures from Looss, 1899 Trematoden Fauna Aegyptens... Spines from Dietz 1909 Die Echinostomiden der Vögel.
Echinoparyphium ellisi	(Johnston & Simpson, 1944) Johnston & Angel, 1949	Echinostomatidae	Cygnus atratus	Anatidae	bird	Bird	2100-3400	400-600	3400	600	1602216	45	45	Johnston and Angel 1949 Records of the South Australian Museum v.9 (1948-1951):
Echinoparyphium flexum	(Linton, 1892) McCoy, 1927	Echinostomatidae	Melanitta americana	Anatidae	bird	Bird	2500	400	2500	400	785400	45	45	Linton 1892 Proceedings of the US Nat. Mus. 15, 98-99
Echinoparyphium gallinarum	Wang, 1976	Echinostomatidae	Gallus gallus	Phasianidae	bird	Bird	3520-4800	880-1120	4800	1120	4.22231e+06	39	39	Data from BaiDu Abstracts page. Wang P.-q. (1976). Studies on the trematode family Echinostomatidae Dietz, 1909 from Fujian. Acta Zoologica Sinica. 22 (3): 288–293
Echinoparyphium gangi	Agrawal & Tayal, 1981	Echinostomatidae	Bubulcus ibis	Ardeidae	bird	Bird	4000-5280	800-900	5280	900	3.73222e+06	41	41	Agrawal, N., Tayal, V. (1981). Studies on some known and unknown echinostomes from birds. Journal of Advanced Zoology. 2 (1): 32–44.
Echinoparyphium ganjiangensis	Wang, 1985	Echinostomatidae	Anas platyrhynchos	Anatidae	bird	Bird	4212-4228	988-1040	4228	1040	3.4535e+06	39	39	Wang, X.-y. (1985). Studies on the trematode family Echinostomatidae Dietz, 1909 from fowls in Nanchang and Nanning, with descriptions of four new species. Acta Veterinaria et Zootechnica Sinica. 16 (1): 51-58.
Echinoparyphium gizzardai	Verma, 1936	Echinostomatidae	Cygnus atratus	Anatidae	bird	Bird	2855-3000	460-550	3000	550	1295910	22 some lost?		Verma, S. C. (1936). Notes on trematode parasites of Indian birds. [Part I]. Allahabad University Studies. v. 12 (Arts and Sc.) (1935), Science Sect. II, Zool., pp. 147–188
Echinoparyphium groenlandicum	Baer, 1956	Echinostomatidae	Calidris maritima	Scolopacidae	bird	Bird	1800-2000	274-320	2000	320	502656	Baer says 36, I suspect 37?	37	Baer J. G. (1956). Parasitic helminths collected in West Greenland. Meddelelser om Gronland. 124 (10): 1-55.
Echinoparyphium harveyanum	Johnston, 1917	Echinostomatidae	Microeca fascinans	Petroicidae	bird	Bird	5750	523	5750	523	2.36189e+06	29	29	Johnston, S. J. (1917). On the trematodes of Australian birds. Journal of the Royal Society of New South Wales. 50: 187–261.
Echinoparyphium hirundonis	(Fischthal & Kuntz, 1976) Kostadinova & Gibson, 2002	Echinostomatidae	Hirundo daurica formosae	Hirundinidae	bird	Bird	3675-4535	910-965	4535	965	3.43713e+06	reported as 44 but corrected to 45 by Kost. & Gibs.	45	Fischthal, J. H.; Kuntz, R. E. (1976). Some digenetic trematodes of birds from Taiwan. Proceedings of the Helminthological Society of Washington. 43 (1): 65–79.
Echinoparyphium hongduensis	Wang, 1985	Echinostomatidae	Anser anser	Anatidae	bird	Bird	1906-2945	640-928	2945	928	2.14647e+06	36-37 [suspect 37]	37	Wang, X.-y. (1985). Studies on the trematode family Echinostomatidae Dietz, 1909 from fowls in Nanchang and Nanning, with descriptions of four new species. Acta Veterinaria et Zootechnica Sinica. 16 (1): 51-58.
Echinoparyphium ichthyophilum	Mendheim, 1940	Echinostomatidae	Ardea cinerea	Ardeidae	bird	Bird	2400	608	2400	608	1.14606e+06	35	35	Data from Sonin 1985 Trematodes of fish eating birds of the palaearctic
Echinoparyphium indicum	Rai, 1962	Echinostomatidae	Neophron perconopterus vulture	Accipitridae	bird	Bird	5388-6200	1310-1370	6200	1370	6.67119e+06	reported as 38, Busher 1978 thinks it's 39	39	from Mehra 1980 Th fauna of India Mudaliar, S. V. (1938).. Indian Veterinary Journal. 15 (2): 109–114.
Echinoparyphium inopinatum	(Baer, 1959) Faltynkova, Gibson & Kostadinova, 2008	Echinostomatidae	Bostrychia hagedash	Threskiornithidae	bird	Bird	-	-				33	33	Spines from Faltynkova, Gibson and Kostadinova 2008 Baer, J.G., 1959. Helminthes parasites. Exploration des Parcs Nationaux du Congo Belge. Mission JG Baer-W. Gerber (1958).
Echinoparyphium kashmirensis	Chishti & Tanveer, 1992	Echinostomatidae	Gallus gallus	Phasianidae	bird	Bird	2800-3400	150-230	3400	230	614183	35	35	Chishti, M. Z.; Tanveer, S. (1992). On new species of trematode genus Echinoparyphium Dietz, 1909 from domestic fowl in Kashmir. Indian Journal of Parasitology. 16 (2): 155–157.
Echinoparyphium koidzumii	Tsuchimochi, 1924	Echinostomatidae	Gallus gallus, Homo sapiens	Phasianidae	bird	Bird	2700-4000	440-510	4000	510	1602216	45	45	Tsuchimochi, K. (1924). On the life history of two species of Echinostoma. (No. 1) Studies of trematodes parasitic on Formosan birds. Dobuts Zasshi, Tokyo. (428) 36: 245–253 [paper in vertical Japanese with no numbers visible]
Echinoparyphium limosorum	Macko, Spakulova & Mackova, 2009	Echinostomatidae	Limosa limosa	Scolopacidae	bird	Bird	3862 – 4913 (4684)	628–739 (785)	4913	739	2.85156e+06	48-51	51	Macko, J.K. Špakulová, M. and Mackova 2009 HELMINTHOLOGIA, 46, 4: 220 – 224
Echinoparyphium longhuiense	Ye & Cheng, 1994	Echinostomatidae	Anas platyrhynchos	Anatidae	bird	Bird	1474-2010 (1894)	375-495 (437)	2010	495	781434	39	39	Ye, L.-y.; Cheng, Y.-d. (1994). Two new species of the genus Echinoparyphium from domestic ducks (Digenea: Echinostomatidae). Acta Zootaxonomica Sinica. 19 (2): 144–150
Echinoparyphium macracetabulum	Bykhovskaya-Pavlovskaya, 1978	Echinostomatidae	Tringa ochropus	Scolopacidae	bird	Bird	4360	1250	4360	1250	4280430	33	33	Bykhovskaya-Pavlovskaya, I. E. (1978). On the taxonomy of the family Echinostomatidae Dietz, 1909 (Trematoda). Parazitologicheskii Sbornik. 28: 16–28
Echinoparyphium macrovitellatum	Oshmarin in Skrjabin, 1947	Echinostomatidae	shags	Phalacrocoracidae	bird	Bird	1086 – 1386 (1225)	224 – 268 (239)	1386	268	291735	29	29	Data from Sitko 2021 HELMINTHOLOGIA, 58, 4: 364 – 371
Echinoparyphium magniovum	Gupta & Jahan, 1979	Echinostomatidae	Falco jugger	Falconidae	bird	Bird	2130-2900	260-430	2900	430	979394	27	27	Gupta, V.; Jahan, A. (1979). On four new trematodes of Echinostomatidae Poche, 1926 from birds. Indian Journal of Helminthology. 29 (1-2, 1977): 57-72
Echinoparyphium microrchis	Ku, Pan & Chiu, 1973	Echinostomatidae	Gallinula chloropus	Rallidae	bird	Bird	4051	1062-1152	4051	1152	3.66527e+06	35	35	Ku C.-t., Pan T.-n., Chiu C.-c., Li M.-m., Chu H. (1973). A survey of the helminths of birds from Bai-Yang-Dien Lake, Hopeh Province, China. Acta Zoologica Sinica. 19: 130–148
Echinoparyphium minor	(Hsü, 1935) Skrjabin & Baschkirova, 1956	Echinostomatidae	Anas platyrhynchos	Anatidae	bird	Bird	6500	-	6500			Not described		MacDonald 1981 Key to the trematodes in waterfowl....
Echinoparyphium mordwilkoi	Skrjabin, 1915	Echinostomatidae	Vanellus vanellus	Charadriidae	bird	Bird	2800	510	2800	510	1.12155e+06	45	45	Grabda-Kazubska B, Kiseliene V (1991) The life cycle of Echinopar- yphium mordwilkoi Skrjabin, 1915 (Trematoda, Echinostomati- dae). Acta Parasitol Pol 36:167–173
Echinoparyphium nanchangensis	Wang, 1985	Echinostomatidae	Anser anser	Anatidae	bird	Bird	2465-3024	480-688	3024	688	1.63403e+06	37	37	Wang, X.-y. (1985). Studies on the trematode family Echinostomatidae Dietz, 1909 from fowls in Nanchang and Nanning, with descriptions of four new species. Acta Veterinaria et Zootechnica Sinica. 16 (1): 51-58. (In Chinese).
Echinoparyphium oschmarini	Khuan, 1962	Echinostomatidae	Tetrastes bonasia	Phasianidae	bird	Bird	5100	1200	5100	1200	4806648	43	43	Khuan, S. I. (1962). New and rare helminths of game birds in the lower reaches of the Amur. Trudy Gel'mintologicheskoi Laboratorii. 12: 301–316.
Echinoparyphium oscitansi	Poonswad & Chatikavanij, 1989	Echinostomatidae	Anastomus oscitans	Ciconiidae	bird	Bird	1400-2760 (2310)	220-360 (278)	2760	360	780373	?25	25	Poonswad, P.; Chatikavanij, P. (1989). Echinoparyphium oscitansi n. sp. (Trematoda, Echinostomatidae) - natural infection in Asian open-billed storks (Anastomus oscitans, Aves, Ciconiidae) in Thailand. Journal of the Science Society of Thailand. 15 (4): 293–299.
Echinoparyphium oxyurum	Johnston, 1917	Echinostomatidae	Herodias timoriensis	Ardeidae	bird	Bird	5800	698	5800	698	3.17961e+06	?42	43	Johnston 1916 On the trematodes of Australian Birds. J.Roy. Soc, New South wales, 50
Echinoparyphium paracinctum	Bychovskaja-Pavlovskaja, 1953	Echinostomatidae	Vanellus vanellus, Limosa limosa, Tringa glareola and Nyroca ferina	Charadriidae	bird	Bird	6000	1000	6000	1000	4712400	43	43	Lie et al. 1975 J. of Parasitol. 61.59-65. Bychovskaja-Pavlovskaja, I. E. (1953). The fauna of bird trematodes of West Siberia and their dynamics. Parazitologicheskii Sbornik. 15: 5–116
Echinoparyphium pawlowskii	Bychowskaja-Pavlovskaja & Kulakova, 1965	Echinostomatidae	Limnocryptes minimus Snipe	Scolopacidae	bird	Bird	1900-3400	300-440	3400	440	1.17496e+06	39	39	Buscher, H. N. (1978). The Journal of Parasitology, 52-58. Bychowskaja-Pavlovskaja, I. E., Kulakov, A.P. (1965). New species of trematode parasites in Lymnocryptes minimus (Brunn.) from Kurischk Headland. Trudy Zoologicheskogo Instituta, Leningrad. 35: 187–191
Echinoparyphium phasianinum	Gagarin, 1954	Echinostomatidae	galliformes, passerines	Phasianidae	bird	Bird	1220	440	1220	440	421603	45	45	Alyev and Mutalimova 2009 The South of Russia: Ecology, Development #4. Gagarin, V. G. (1954). Helminths of the galliform game birds of Kirgiz S.S.R. (Part i nematodes and trematodes). Trudy Instituta Zoologii i Parazitologii. Akademiya Nauk Kirgizskoi SSR. 2: 83–111
Echinoparyphium pindchi	Dhar & Haroo, 1991	Echinostomatidae	Gallinula chloropus	Rallidae	bird	Bird	3056-3568	736-1221	3568	1221	3.42162e+06	35	35	Dhar, R. L.; Haroo, V. K. (1991). Trematodes of aquatic and migratory birds in Kashmir. Trudy Gel'mintologicheskoĭ Laboratorii. 38: 28–32.
Echinoparyphium politus	Skrjabin, 1915	Echinostomatidae	wading birds	Charadriidae	bird	Bird	5200	500	5200	500	2042040	37	37	MacDonald 1981 Key to trematodes of waterfowl. Skrjabin, K. I. (1915). Trématodes des oiseaux de l'Oural. Ezhegodnik Zool. Muz. Imp. Akad. Nauk, Petrograd. 20: 395–417.
Echinoparyphium poulini	Georgieva, Blasco-Costa & Kostadinova, 2017	Echinostomatidae	Cygnus atratus	Anatidae	bird	Bird	2560-3688	394-469	3688	469	1.35848e+06	37	37	Georgieva, Blasco-Costa, Kostadinova 2017 Syst. Parasit. 94: 477-497.
Echinoparyphium querquedulae	Ablasov & Chibichenko, 1970	Echinostomatidae	Spatula querquedula	Anatidae	bird	Bird	1000-1400	250	1400	250	274890	37	37	MacDonald 1981 Key to trematodes of waterfowl. Ablasov, N. A., & Chibichenko, N. T. (1960). The trematode fauna of birds in the Kirgiz SSR. Izvestiya Akademii Nauk Kirgizskoi SSR, 2(7), 149-167
Echinoparyphium recurvatum	(von Linstow, 1873) Lühe, 1909	Echinostomatidae	Anas platyrhynchos	Anatidae	bird	Bird	2810-3170	410-550	3170	550	1.36934e+06	45	45	Yamaguti, S. Studies on the helminth fauna of Japan. Part 3. Aviat1 trematodes, II. Jap. Jour. Zool., Vol. 5; No. 4, 1934, p. 566-571.
Echinoparyphium recurvatum vanelli	Yamaguti, 1939	Echinostomatidae	Vanellus vanellus	Charadriidae	bird	Bird	2350-3450	400-600	3450	600	1625778	45	45	Yamaguti 1939 Studies on the helminth fauna of Japan. Part 25. Trematodes of birds, IV.
Echinoparyphium schulzi	Mathevossian, 1938	Echinostomatidae	Columba livia	Podicipedidae	bird	Bird	-	750		750		37	37	Spines, width from Georgieva, Blasco-Costa, Kostadinova 2017 Syst. Parasit. 94: 477-497. Mathevossian, E. M. (1938). Helminth fauna of wild birds of Bashkiria. Trudy Bashkiria Helminthological Expedition. 372–391
Echinoparyphium sinorchis	Oshmarin in Skrjabin & Baschkirova, 1956	Echinostomatidae	Limnodromus griseus, Phalaropus fulicarius, Calidris spp.	Scolopacidae	bird	Bird	2200	490	2200	490	846661	39	39	Data from MacDonald 1981. Skrjabin, K. I.; Baschkirova, E. Y. (1956). Family Echinostomatidae Dietz, 1909. Osnovy Trematodologii. 12: 50–930
Echinoparyphium speotyto	Buscher, 1978	Echinostomatidae	Athene cunicularia	Strigidae	bird	Bird	1850-3100 (2470)	290-530 (420)	3100	530	1.29041e+06	41	41	Buscher, H. N. (1978). The Journal of Parasitology, 52-58.
Echinoparyphium spinosus	Singh, Malti, Arya & Kumar, 2002	Echinostomatidae	Vanellus spinosus	Charadriidae	bird	Bird	1500-1700	250-270	1700	270	360499	?29 writing is not at all clear	29	Singh, Malti, Arya & Kumar, 2002 J. Exp. Zool India 5(2)
Echinoparyphium splendens	Verma, 1936	Echinostomatidae	Corvus insolens	Corvidae	bird	Bird	13760	2500	13760	2500	27017760	37	37	Verma, S. C. (1936). Notes on trematode parasites of Indian birds. [Part I]. Allahabad University Studies. v. 12 (Arts and Sc.) (1935), Science Sect. II, Zool., pp. 147–188
Echinoparyphium streptopeliae	Oshmarin, 1970	Echinostomatidae	Spilopelia chinensis	Columbidae	bird	Bird	-	-				43	43	Oshmarin, P. G. (1970). Trematodes of domestic and wild birds from N. Vietnam. In: Oshmarin, P. G., Mamaev, Y. L., Lebedev, B. I. (Eds). Helminths of animals from south-eastern Asia. Nauka, Moscow, pp. 5–126
Echinoparyphium syrdariense	Burdelov, 1937	Echinostomatidae	Gallus gallus	Phasianidae	bird	Bird	4550	960	4550	960	3.43063e+06	43	43	Spines from Mouahid and Moné Systematic Parasitology 12:149-157 (1988). Size from MacDonald 1981. Burdelev, T.E. (1937) Echinoparyphium syrdariense, a newtrematode of the fowl. In: Shuiz, R.E. & Gnyedina, M.P.(Eds) Papers...30 year Jubileum of K.1. Skrjabin
Echinoparyphium taipeiense	Fischthal & Kuntz, 1976	Echinostomatidae	Gallus gallus	Phasianidae	bird	Bird	2750	495	2750	495	1.06913e+06	?42	43	Fischtal and Kuntz 1976 Proceeding of Helm Socl Wash 43(1)
Echinoparyphium tripathii	(Gupta & Gupta, 1982) Kostadinova & Gibson, 2002	Echinostomatidae	Anas poecilorhyncha	Anatidae	bird	Bird	4880-5100	710-780	5100	780	3.12432e+06	40 but some missing acc. Kostadinova =43?	43	Gupta, P. C.; Gupta, S. P. (1982). Two new echinostomes from the waterfowls of Uttar Pradesh, India. Indian Journal of Parasitology. 6 (1): 155–158.
Echinoparyphium volvulus	(Odhner, 1910) Odhner, 1910	Echinostomatidae	Bostrychia hagedash	Threskiornithidae	bird	Bird	4500-6000	550-650	6000	650	3063060	33	33	Odhner, T. (1910). Nordostafrikanische Trematoden, grösstenteils vom Weissen Nil (von der schweidischen zoologischen Expedition gesammelt). Results Swedish Zool. Exped. Egypt and White Nile 1901, (Jägerskiöld). 23A: 1–170
Echinoparyphium westsibiricum	Issaitschikov, 1925	Echinostomatidae	Gallus gallus	Phasianidae	bird	Bird	2900-3500	530-650	3500	650	1786785	41	41	Spines & length from MacDonald 1981. Issaitschikov, I. M. (1925). Le nouveau représentant des trematodes des oiseaux du genre Echinoparyphium Dietz 1909. Uchen Trudy Sibirsk. Vet. Inst. (6): 5–17
Echinoparyphium xiangzhongense	Ye & Cheng, 1994	Echinostomatidae	Anas platyrhynchos	Anatidae	bird	Bird	1675-2425 (2088)	362-469 (419)	2425	469	893255	?41-42 [41 in illustration]	41	Ye, L.-y.; Cheng, Y.-d. (1994). Two new species of the genus Echinoparyphium from domestic ducks (Digenea: Echinostomatidae). Acta Zootaxonomica Sinica. 19 (2): 144–150
Echinostoma academicum	Skrjabin, 1915	Echinostomatidae	Capella, Limosa, Numenius, Rallus, Scolopax	Scolopacidae	bird	Bird	8500	1200	8500	1200	8011080	43	43	Data from Hulio et al 2023 Int. J. Biol. Biotech. 20(4)
Echinostoma acanthoides	(Rudolphi, 1819) Cobbold, 1860	Echinostomatidae	Phoca vitulina	Phocidae	mammal	Bird	4000-6000	520-750	6000	750	3534300	?24-26	26	Data from Price 1933 Trematode parasites of marine mammals. Proc. US Nat Mus
Echinostoma acuticauda	Nicoll, 1914	Echinostomatidae	Threskiornis spinicollis	Threskiornithidae	bird	Bird	9000-12000	900-1000	12000	1000	9424800	37	37	Data from Georgieva et al 2017 NZ echinostomes Syst. Parsit. 94
Echinostoma alepidotum	Dietz, 1909	Echinostomatidae	Porphyrio parvus	Rallidae	bird	Bird	11500	1140	11500	1140	10296594	41	41	Dietz 1909 Die Echinostomen der vogel. Zoologischer anzeiger 34: 180-192
Echinostoma aliud	Nicoll, 1914	Echinostomatidae	Phoenicopterus ruber	Phoenicopteridae	bird	Bird	5000-6300	1000-1050	6300	1050	5195421	35	35	Nicholl, 1914 Proc. Zoo. Soc. London 1914 pt1. pg148
Echinostoma americana	Vigueras, 1944	Echinostomatidae	Fulica americana coot	Rallidae	bird	Bird	-	-				-		Vigueras, I. P. (1944). Trematodes de la superfamilia Echinostomatoidea, con descripcion de siete especies nuevas de Cuba. Rev Univ Habana. 65-67: 221–234
Echinostoma amurensis	(Petrochenko & Khrustaleva, 1963)	Echinostomatidae	Anas platyrhynchos	Anatidae	bird	Bird	11000-13000	400	13000	400	4084080	31	31	Probably dead, decomposed specimens acc. to Kostadinova in Keys. Illustration in Samoylovskaya et al. 2014 catalog shows spines.
Echinostoma amurzetica	Petrochenko & Ergorova, 1961	Echinostomatidae	Anas platyrhynchos	Anatidae	bird	Bird	11000-15000	1800-2400	15000	2400	28274400	35-36	35	Data from MacDonald 1981. Petrochenko , V. I.; Egorova , L. M. (1961). A new species of trematode, Echinostoma amurzetica nov. sp . from the domestic duck of the far East (USSR ). Helminthologia. 3 (1–4): 267–270
Echinostoma anseris	Yamaguti, 1939	Echinostomatidae	Anser fabalis sibiricus	Anatidae	bird	Bird	20500	2500	20500	2500	40251750	31	31	Yamaguti 1939 Studies on the helminth fauna of Japan. Part 25. Trematodes of birds, IV.	0
Echinostoma aphylactum	Dietz, 1909	Echinostomatidae	Porphyrio martinicus	Rallidae	bird	Bird	4500-5000	770	5000	770	3023790	39	39	Dietz 1909 Die echinostomen der vogel. Zoologischer anzeiger 34.
Echinostoma aquatica	(Baschkirova, 1941) Karmanova in Sonin, 1985	Echinostomatidae	Mergellus albellus smew	Anatidae	bird	Bird	3600-6160	900-1220	6160	1220	5.90244e+06	45	45	Data from Sonin 1985 Trematodes of fish eating birds of the palaearctic
Echinostoma armatum	Fuhrmann, 1904	Echinostomatidae	Rostrhamus sociabilis	Accipitridae	bird	Bird	14000	800	14000	800	8796480	50	50	Fuhrmann, O. (1904). Neue Trematoden. Zentralblatt fur Bakteriologie, Parasitenkunde, Infektionskrankheiten und Hygiene. 1 Abt. Orig. 37 (1): 58–64.
Echinostoma asiatica	Mendheim, 1943	Echinostomatidae	Anas platyrhynchos	Anatidae	bird	Bird	3500-4200	-	4200			-		length from MacDonald 1981. Mendheim, H. (1943). Beitrage zur Systematik und Biologie der Familie Echinostomatidae. Archiv für Naturgeschichte. 12 (2): 175–302.
Echinostoma atrae	Birmani, Dharejo & Khan, 2008	Echinostomatidae	Fulica atra	Rallidae	bird	Bird	14214-15885	1499-1642	15885	1642	2.04857e+07	?38	39	Birmani, N. A.; Dharejo, A. M.; Khan, M. M.‏. (2008). Echinostoma atrae, new species (Digenea : Echinostomatidae) in black coot Fulica atra (Aves : Rallidae) of Manchhar Lake, Sindh, Pakistan. Pakistan Journal of Zoology. 40 (5): 379–383.
Echinostoma attenuatum	Lumsden & Zischke, 1963	Echinostomatidae	Rallus elegans	Rallidae	bird	Bird	7222-11222 (9526)	885-1593 (1217)	11222	1593	1.40403e+07	45	45	Lumsden, R. D.; Zischke, J. A. (1963). Studies on the trematodes of Louisiana birds. Zeitschrift für Parasitenkunde. 22: 316–366
Echinostoma australasianum	Nicoll, 1914	Echinostomatidae	Antigone australasiana	Gruidae	bird	Bird	13000-14000	1750	14000	1750	19242300	45	45	Nicoll, W. (1914). The trematode parasites of North Queensland. 1. Parasitology. 6 (4): 333–350
Echinostoma avicole	Skrjabin & Shul'ts, 1934	Echinostomatidae	Gallus gallus	Phasianidae	bird	Bird	-	-				-		Skrjabin, K. I.; Schulz, R. S. (1934). La lutte contre les helminthoses des volailles. Office International des Epizooties. 8 (1): 379–413
Echinostoma azerbaidjanica	Kasimov, Vaidova & Feizullaev, l959	Echinostomatidae	Coturnix coturnix quail	Phasianidae	bird	Bird	4500-4800	800-1200	4800	1200	4523904	43	43	spines from abstract online. Measures from Hulio et al 2023 INT. J. BIOL. BIOTECH., 20 (4): 715-721. Kasimov, G. B.; Vaidova, S M.; Feizullaev, N. A. (1959). A new trematode Echinostoma azerbaidjanica nov. sp. from the intestine of Coturnix coturnix L. Doklady Akademii Nauk Azerbaidzhanskoi SSR. 15 (10): 962–966.
Echinostoma baiyangdienense	(Ku, Pan, Chiu, Li & Chu, 1973) Kostadinova, Vaucher & Gibson, 2002	Echinostomatidae	Aythya baeri, Anas poecilorhyncha	Anatidae	bird	Bird	4805-6220	975-990	6220	990	4.83634e+06	37	37	Spines from Kostadinova et al 2002 Syst. Parasit. 53 Ku C.-t., Pan T.-n., Chiu C.-c., Li M.-m., Chu H. (1973). A survey of the helminths of birds from Bai-Yang-Dien Lake, Hopeh Province, China. Acta Zoologica Sinica. 19: 130–148. (In Chinese).
Echinostoma bancrofti	Johnston, 1928	Echinostomatidae	Gallinula tenebrosa	Rallidae	bird	Bird	15700	1700	15700	1700	20962326	"about 44"	45	Johnston 1928 Records of the South Australian Museum 4(1)
Echinostoma bhattacharyai	Verma, 1936	Echinostomatidae	Himantopus himantopus	Recurvirostridae	bird	Bird	5700	1050	5700	1050	4700619	35	35	Verma, S. C. (1936). Notes on trematode parasites of Indian birds. [Part I]. Allahabad University Studies. v. 12 (Arts and Sc.) (1935), Science Sect. II, Zool., pp. 147–188
Echinostoma bhattacharyai indicum	Ablassov & Chibichenko, 1960	Echinostomatidae	Anser indicus	Anatidae	bird	Bird	3120	Not given	3120			35	35	Spines from MacDonald 1980. Ablasov, N. A; Chibichenko, N. T. (1960). Material on the trematode fauna of birds in Kirgizia. Izv. Akad. Nauk Kirgiz. SSR (Biol.). 149–167
Echinostoma caproni	Richard, 1964	Echinostomatidae	Falco newtoni	Falconidae	bird	Bird	5650	1500	5650	1500	6656265	37	37	Richard 1964 Annales de Parasitologie 39, 5. 607-620
Echinostoma chasma	Lal, 1939	Echinostomatidae	Spatula querquedula	Anatidae	bird	Bird	2580	640	2580	640	1.29685e+06	"34 in single row"	34	Mehra 1980 Fauna of India vol.1 Trematoda.
Echinostoma chloephagae	Sutton & Lunaschi, 1980	Echinostomatidae	Chloephaga melanoptera	Anatidae	bird	Bird	4090-5205 (4804)	543-715 (609)	5205	715	2.92293e+06	37	37	Flores, Semenas 2016 Rev Arg Parasitol Vol. 5 - Octubre 2016
Echinostoma chloropodis	(Zeder, 1800) Dietz, 1909	Echinostomatidae	Gallinula chloropus	Rallidae	bird	Bird	8500-10000	1200-1400	10000	1400	10995600	47	47	Dietz 1909
Echinostoma chloropodis cachinnans	Dubois, 1951	Echinostomatidae	Gallinula chloropus	Rallidae	bird	Bird	7350-9000	810-870	9000	870	6149682	47	47	Dubois 1951 Etude des trematodes Nord-Americains de la collection E. L. Schiller et revision du genre Notocotylus Diesing, 1839
Echinostoma chloropodis philippinensis	Tubangui, 1932	Echinostomatidae	Gallinula chloropus	Rallidae	bird	Bird	7550-10000	1050-1220	10000	1220	9581880	46-47	47	Tubangui, M. A. (1932). Trematode parasites of Philippine vertebrates, V. Flukes from birds. Philippine Journal of Science. 47 (3): 369–404
Echinostoma coecale	Muraschkinzev, 1937	Echinostomatidae	Gallus gallus	Phasianidae	bird	Bird	11700	2072	11700	2072	1.904e+07	49	49	Data from Hulio et al. 2023 Int. J. Biol. Biotech. 20(4)
Echinostoma columbae	Zunker, 1925	Echinostomatidae	Columba livia	Columbidae	bird	Bird	2630-7650	850-1530	7650	1530	9.19271e+06	37	37	Data from Hulio et al. 2023. Zunker, M. (1925). Echinostoma columbae n. sp., ein neuer Parasit der Haustaube. Berliner Tierärztliche Wochenschrift. 41 (31): 483–484
Echinostoma condignum	Dietz, 1909	Echinostomatidae	Hydropsalis torquata, Buco collaris	Caprimulgidae	bird	Bird	7000-13500	950-1300	13500	1300	13783770	49	49	Dietz 1909
Echinostoma coromandum	Odening, 1962	Echinostomatidae	Bubulcus ibis coromandus	Ardeidae	bird	Bird	13500	2500	13500	2500	26507250	45	45	Odening, K. (1962). Neue Trematoden aus Infischen Vogeln des Berliner Tierparks. Zeitschrift für Parasitenkunde. 21: 381--425
Echinostoma coronale	Kurova, 1926	Echinostomatidae	Corvus spp.	Corvidae	bird	Bird	71100	2280	71100	2280	1.2732e+08	43	43	Spines from Kanev et al 2009. Measures from Hulio et al. 2023. Kurova, O. A. (1927). Contribution à la connaissance de trématodes (fam. Echinostomidae) des oiseaux du Turkestan. Ezhegodnik Zool. Muz. Akad. Nauk S.S.S.R. 27 (2-3, 1926): 113–130
Echinostoma corvi	Yamaguti, 1935	Echinostomatidae	Corvus corone	Corvidae	bird	Bird	11400	1620	11400	1620	1.45048e+07	47	47	Yamaguti, S. (1935). Studies on the helminth fauna of Japan. Part 5. Trematodes of birds, III. Japanese Journal of Zoology. 6 (2): 159–182
Echinostoma crecci	Verma, 1936	Echinostomatidae	Anas sp.	Anatidae	bird	Bird	5000-8800	1000-1250	8800	1250	8639400	?32 probably 33	33	Verma, S. C. (1936). Notes on trematode parasites of Indian birds. [Part I]. Allahabad University Studies. v. 12 (Arts and Sc.) (1935), Science Sect. II, Zool., pp. 147–188
Echinostoma cribbi	Khan, Ghazi, Noor-Un-Nisa, Naqvi & Khatoon, 2017	Echinostomatidae	Bubulcus ibis	Ardeidae	bird	Bird	7600-8220	2050-2220	8220	2220	1.43323e+07	?38-40	39	Khan et al. 2017 Fuuast J. Biol. 7(1)
Echinostoma crotophagae	Gomes de Faria, 1909	Echinostomatidae	Crotophaga major	Cuculidae	bird	Bird	8000	1900	8000	1900	11938080	37	37	Gomes de Faria, J. (1909). Echinostomum crotophagae, n. sp. Novo parazito do anú azul. Crotophage maior L. Memorias do Instituto Oswaldo Cruz. 1 (2): 99–104
Echinostoma danubiana	Olteanu, Lungu & Popescu, 1968	Echinostomatidae	Fulica atra	Rallidae	bird	Bird	9118-13500	978-1933	13500	1933	2.04954e+07	43-51	51	Olteanu, G; Lungu, V; Popescu, S. (1968). New species of trematodes in wild birds of the Danube Delta. Helminthologia. 9: 437–456.
Echinostoma deserticum	Kechemir, Jourdane & Mas-Coma, 2002	Echinostomatidae	Arvicanthis niloticus rat, hamster/pigeon [exp]	-	mammal/bird	Bird	5610-15170 (9240)	752-3108 (1793)	15170	3108	3.70303e+07	37	37	Kechemir, N.; Jourdane, J.; Mas-Coma, S. (2002). Life cycle of a new African echinostome species reproducing by parthenogenesis. Journal of Natural History. 36 (15): 1777–1784.
Echinostoma dietzi	Skrjabin, 1923	Echinostomatidae	Fulica atra, Anser, Limosa	Rallidae	bird	Bird	19107 - 21230	-	21230			45	45	Spines from MacDonald 1980. Various obscure redescriptions available see WoRMS
Echinostoma echinatum	(Zeder, 1803) Rudolphi, 1809	Echinostomatidae	birds, humans	-	bird/mammal	Bird	8100-11100	770-1500	11100	1500	13076910	37	37	Data from Chai et al. 2020 Korean J Parasitol. 2020 Aug; 58(4): 343–371.
Echinostoma echiniferum	(La Valette, 1855) Stossich, 1892	Echinostomatidae	Scolopax, Mergus, Anas, Podiceps	Scolopacidae, Anatidae, Podicipedidae	bird	Bird	500	-	500			-		Stossich, M. (1892). I distom i degli uccelli. Lavoro monografico. Bolletino della Società Adriatica di Scienze Naturali in Trieste. 13 (2): 143–196.
Echinostoma echinocephalum	(Rudolphi, 1819) Cobbold, 1860	Echinostomatidae	Falco milvus	Falconidae	bird	Bird	2700-3000	850-1530	3000	1530	3604986	37	37	Data from MacDonald 1981 and Hulio et al 2023.
Echinostoma elongatum	Nicoll, 1914	Echinostomatidae	night-jar Podargus strigoides?	Podargidae	bird	Bird	6000-9500	700-800	9500	800	5969040	35	35	Nicoll, W. (1914). The trematode parasites of North Queensland. 1. Parasitology. 6 (4): 333–350
Echinostoma emollitum	Nicoll, 1914	Echinostomatidae	Centropus phasianus coucal	Phasianidae	bird	Bird	4500-6700	550-700	6700	700	3683526	35	35	Nicholl, 1914 Proc. Zoo. Soc. London 1914 ptII pg111
Echinostoma erraticum	Lutz, 1924	Echinostomatidae	Aramides, Creciscus, Crotophaga, Gallinula, Nycticorax	Rallidae	bird	Bird	7000-8800	1450	8800	1450	10021704	37	37	Data from Hulio et al 2023, and Chai et al 2020, Lutz, A. (1924). Estudos sobre a evoluçao dos Endotrematodes brazileiros. Parte especial : 1. Echinostomldae. Memorias do Instituto Oswaldo Cruz. 17 (1): 55–93
Echinostoma euryporum	Looss, 1896	Echinostomatidae	Milvus aegyptius	Accipitridae	bird	Bird	3000-4000	850	4000	850	2670360	?24	24	Looss, A. (1896). Recherches sur la fauna parasitaire de l'Égypte. Première partie. Memoires de l'Institute Egyptien. Le Caire. 3: 1-252.
Echinostoma exile	Lutz, 1924	Echinostomatidae	Columba livia and Porphyrio martinicus [exp]	-	bird	Bird	2890-5910	630-900	5910	900	4.17754e+06	45	45	Spines from Lunaschi et al. 2018; Lutz, A. (1924). Estudos sobre a evoluçao dos Endotrematodes brazileiros. Parte especial : 1. Echinostomldae. Memorias do Instituto Oswaldo Cruz. 17 (1): 55–93.
Echinostoma famelicum	Odhner, 1910	Echinostomatidae	Pseudotantalus ibis	Ciconiidae	bird	Bird	8650	1550	8650	1550	1.05303e+07	?24	24	Odhner, T. (1910). Nordostafrikanische Trematoden, grösstenteils vom Weissen Nil (von der schweidischen zoologischen Expedition gesammelt). Results Swedish Zool. Exped. Egypt and White Nile 1901, (Jägerskiöld). 23A: 1–170
Echinostoma fragosum	Dietz, 1909	Echinostomatidae	Anhinga anhinga	Anhingidae	bird	Bird	2100-3120	470	3120	470	1.15171e+06	27	27	Dietz 1909 Die Echinostomen der vogel. Zoologischer anzeiger 34: 180-192
Echinostoma fulicae	Porter, 1921	Echinostomatidae	Fulica cristata	Rallidae	bird	Bird	5000-10000	1500-2000	10000	2000	15708000	not given		Porter, A. (1921). The life-histories of some trematodes occurring in South Africa. South African Journal of Science. 18 (1-2): 156–168
Echinostoma garzetti	Bushra, das Sanjota, Ghazi, Khan & Abbasi, 2016	Echinostomatidae	Egretta garzetta	Ardeidae	bird	Bird	10060	2000	10060	2000	15802248	47	47	Bushra et al. 2-15 Fuuast J. Biol. 6(2)
Echinostoma goldi	Oshmarin in Skrjabin & Baschkirova, 1956	Echinostomatidae	Pernis aviporus	Accipitridae	bird	Bird	4000-7000	1360	7000	1360	7477008	37	37	Data from Birmani et al 2008 Pakistan J Zool. 40(5)
Echinostoma govindum	Moghe, 1932	Echinostomatidae	Calidris pugnax	Scolopacidae	bird	Bird	4600-4940	920	4940	920	3.56949e+06	32	32	Moghe, M. A. (1932). Two new species of trematodes from an Indian ruff (Philomachus pugnax Gray). Parasitology. 24: 54–59.
Echinostoma gracile	Vigueras, 1944	Echinostomatidae	Fulica caribaea	Rallidae	bird	Bird	12000	1200	12000	1200	11309760	42	42	Data from Hulio et al 2023. Vigueras, I. P. (1944). Trematodes de la superfamilia Echinostomatoidea, con descripcion de siete especies nuevas de Cuba. Rev Univ Habana. 65-67: 221–234
Echinostoma grande	Baschkirova, 1946	Echinostomatidae	Anser anser	Anatidae	bird	Bird	11250	1500	11250	1500	13253625	35	35	Measures from Hulio et al. 2023. Spines from Birmani 2011 thesis.. Baschkirova, E. J. (1946). Two new echinostomes from Azerbaijani birds. Helminthological works dedicated to Acad. K. I. Skrjabin. Izd. AN SSSR, pp. 42–46
Echinostoma guirae	Lunaschi, Drago & Núñez, 2018	Echinostomatidae	Guira guira	Cuculidae	bird	Bird	4100-5600 (5200	743-1000 (886)	5600	1000	4398240	35	35	Lunaschi, L. I.; Drago, F. B.; Núñez, V. (2018). Two new species of Echinostoma (Digenea: Echinostomatidae) from Argentinean birds. Revista Mexicana de Biodiversidad. 89 (2): 356–364
Echinostoma hangzhouensis	Zhang, Pan & Chen, 1986	Echinostomatidae	Anas platyrhynchos	Anatidae	bird	Bird	21000-26000	1400-2100	26000	2100	42882840	31	31	Zhang, F.-s.; Pan, X.-y.; Chen, Y.m. (1986). A new trematode, Echinostoma hangzhouensis sp. nov., from domestic duck. Acta Veterinaria et Zootechnica Sinica. 17 (3): 205-208
Echinostoma hilliferum	Nicoll, 1914	Echinostomatidae	Porphyrio melanotus	Rallidae	bird	Bird	14500-16000	1700-2200	16000	2200	27646080	37	37	Nicholl, 1914 Proc. Zoo. Soc. London 1914 pt1. pg148
Echinostoma ignavum	Nicoll, 1914	Echinostomatidae	Lobivanellus lobatus	Charadriidae	bird	Bird	2800	600	2800	600	1319472	29	29	Nicholl, 1914 Proc. Zoo. Soc. London 1914 pt1.
Echinostoma intermedium	(Mehlis in Creplin, 1846) Bittner & Sprehn, 1928	Echinostomatidae	Podiceps cristatus	Podicipedidae	bird	Bird	-	-				-		Appears to be a nomen nudum in Creplin
Echinostoma ivaniosi	Mohandas, 1973	Echinostomatidae	Gallus gallus	Phasianidae	bird	Bird	5000-9500 (7900)	950-1500 (1250))	9500	1500	11191950	37	37	Mohandas 2009 J. Helminthol. 47(4)
Echinostoma jacanae	Lunaschi, Drago & Núñez, 2018	Echinostomatidae	Jacana jacana	Jacanidae	bird	Bird	3800-5200 (4500)	355-486 (432)	5200	486	1.98486e+06	45	45	Lunaschi et al. 2018 Rev. Mex. Biodivers. 89
Echinostoma koisarense	Ablasov & Iksanov, 1958	Echinostomatidae	Chroicocephalus ridibundus	Laridae	bird	Bird	1070-1300	250-330	1300	330	336937	36	36	Ablasov, N.A. and Iksanov, K.I., 1958. Trematode fauna of fish-eating birds in Kirgizia. Trematode fauna of fish-eating birds in Kirgizia.
Echinostoma longicirrus	Verma, 1936	Echinostomatidae	Cygnus olor	Anatidae	bird	Bird	5000-7000	900-1200	7000	1200	6597360	34	34	Verma, S. C. (1936). Notes on trematode parasites of Indian birds. [Part I]. Allahabad University Studies. v. 12 (Arts and Sc.) (1935), Science Sect. II, Zool., pp. 147–188
Echinostoma mendax	Dietz, 1909	Echinostomatidae	ducks	Anatidae	bird	Bird	6000-9500	1000-1500	9500	1500	11191950	37	37	Dietz 1909 Die echinostomen der vogel. Zoologischer anzeiger 34.
Echinostoma mesotestius	Soloviov, 1912	Echinostomatidae	Corvi frugilevi	Corvidae	bird	Bird	4750-8320	990	8320	990	6.46918e+06	not given		Soloviov, P. F. (1912). Parasitic worms of the birds of Turkestan. Ann. Mus. Zool. Acad. Imp. Sc. St Petersburg. 17 (2): 86–115.
Echinostoma microrchis	Lutz, 1924	Echinostomatidae	birds	-	bird	Bird	5000	1000	5000	1000	3927000	37	37	Measures from Hulio et al 2023 and Chai et al 2020. . Lutz, A. (1924). Estudos sobre a evoluçao dos Endotrematodes brazileiros. Parte especial : 1. Echinostomldae. Memorias do Instituto Oswaldo Cruz. 17 (1): 55–93
Echinostoma minimus	Verma, 1936	Echinostomatidae	Cygnus atratus	Anatidae	bird	Bird	5000	900	5000	900	3534300	unknown		Verma, S. C. (1936). Notes on trematode parasites of Indian birds. [Part I]. Allahabad University Studies. v. 12 (Arts and Sc.) (1935), Science Sect. II, Zool., pp. 147–188
Echinostoma multispinosa	Vigueras, 1944	Echinostomatidae	birds	-	bird	Bird	9400	1300	9400	1300	9597588	37	37	Chai et al 2020 Korean J Parasitol Vol. 58, No. 4: 343-371
Echinostoma necopinum	Dietz, 1909	Echinostomatidae	Tantalus sp. Geronticus spp.	Threskiornithidae	mammal/bird	Bird	8500-15000	1500-1720	15000	1720	20263320	47	47	Dietz 1909
Echinostoma neglectum	Lutz, 1924	Echinostomatidae	Nycticorax violaceus	Ardeidae	bird	Bird	2500-4500	1000	4500	1000	3534300	37	37	Data from Chai et al 2020. Lutz, A. (1924). Estudos sobre a evoluçao dos Endotrematodes brazileiros. Parte especial : 1. Echinostomldae. Memorias do Instituto Oswaldo Cruz. 17 (1): 55–93
Echinostoma nephrocystis	Lutz, 1924	Echinostomatidae	Aramides cajanea	Rallidae	bird	Bird	2500-4500	1000	4500	1000	3534300	37	37	Data from Chai et al. 2020 Korean J Parasitol. 2020 Aug; 58(4): 343–371.
Echinostoma nordiana	(Baschkirova, 1941) Karmanova in Sonin, 1985	Echinostomatidae	Anatids, Larids,Mergus, Tringa, Vanellus	Anatidae, Laridae, Charadriidae	bird	Bird	5800-9600	930-1500	9600	1500	11309760	37	37	Spines and Length MacDonald 1981
Echinostoma novaezealandense	Georgieva, Blasco-Costa & Kostadinova, 2017	Echinostomatidae	Branta canadensis	Anatidae	bird	Bird	9507-10521	699-1143	10521	1143	9.44483e+06	37	37	Georgieva, Blasco-Costa, Kostadinova 2017 Syst. Parasit. 94: 477-497.
Echinostoma novum	(Verma, 1936) Baugh, 1950	Echinostomatidae	Anas platyrhynchos , Anser indicus	Anatidae	bird	Bird	9700-10800	1420-1670	10800	1670	1.41655e+07	37	37	Data from MacDonald 1981 Keys to the trematodes of waterfowl...
Echinostoma nudicaudatum	Nasir, 1960	Echinostomatidae	Anas, Anser	Anatidae	bird	Bird	6832-7632	948-1280	7632	1280	7.67254e+06	37	37	Data from Chai et al. 2020 Korean J Parasitol. 2020 Aug; 58(4): 343–371.
Echinostoma operosum	Dietz, 1909	Echinostomatidae	Plotus surinamensis	Anhingidae	bird	Bird	10000	1400	10000	1400	10995600	33	33	Dietz 1909 Die Echinostomen der vogel. Zoologischer anzeiger 34: 180-192
Echinostoma pakistanensis	Hulio, Das, Khan, Mahesar, Hulio, Leghari 2023	Echinostomatidae	Phalacrocorax fuscicollis	Phalacrocoracidae	bird	Bird	16670-1833 (17580)	3280-3760 (3510)	18330	3760	5.41304e+07	44	44	Hulio, Das, Khan, Mahesar, Hulio, Leghari 2023 Int. J. Biol. Biotech. 20(4)
Echinostoma paracoalitum	Sovetnikov, 1967	Echinostomatidae	Gallus gallus	Phasianidae	bird	Bird	17100	2300	17100	2300	30889782	35	35	Data from Hulio et al 2023. Sovetnikov, V. M. (1967). Echinostoma paracoalitum spec. nov. occurring in Gallus gallus dom. in Orenburg province. Tematiceskij Sbornik Rabat po Gelmintologii Selskochozjajstvennych Zivotnych. 13: 73–74.
Echinostoma paraulum	Dietz, 1909	Echinostomatidae	Podiceps cristatus	Podicipedidae	bird	Bird	4000-7000	940-1660	7000	1660	9126348	37	37	Dietz 1909 Die Echinostomen der vogel. Zoologischer anzeiger 34: 180-192
Echinostoma parcespinosum	Lutz, 1924	Echinostomatidae	Rallus spp.	Rallidae	bird	Bird	5600-7000	600-720	7000	720	3958416	29-33 (more commonly 31)	31	Martorelli 1987 Revis. del museo de la Plata 14
Echinostoma pekinensis	Ku, 1937	Echinostomatidae	Anas platyrhynchos	Anatidae	bird	Bird	6300-6800	1100-1200	6800	1200	6408864	35	35	Data from MacDonald 1981
Echinostoma pentalobum	(Verma, 1936) Kostadinova, Vaucher & Gibson, 2002	Echinostomatidae	Capella gallinago	Scolopacidae	bird	Bird	18500	2280	18500	2280	33128172	35	35	Data from Kostadinova et al. 2002 Syst. Parasit. 53; 147-158
Echinostoma phasianina	Gagarin, 1954	Echinostomatidae	Phasianus colchicus	Phasianidae	bird	Bird	9400-10500	1800-2000	10500	2000	16493400	45	45	Spines in Kanev 2009 Parasitol. Res. 105. Gagarin, V. G. (1954). Helminths of the galliform game birds of Kirgiz S.S.R. (Part i nematodes and trematodes). Trudy Instituta Zoologii i Parazitologii. Akademiya Nauk Kirgizskoi SSR. 2: 83–111
Echinostoma pindchi	(Khan & Chishti, 1985) Kostadinova & Gibson, 2002	Echinostomatidae	Podiceps ruficollis	Podicipedidae	bird	Bird	7500-9500	1000-1500	9500	1500	11191950	45-46	45	Khan, A. R. Chishti, M. Z. (1985). Euparyphium pindchi sp. nov. from a common grebes Podiceps roficollis capensis. Indian Journal of Helminthology. 36 (2 1984): 134–138
Echinostoma pseudorobustum	Valadão, López-Hernández, Alves & Pinto, 2022	Echinostomatidae	Gallus gallus domesticus	Phasianidae	bird	Bird	10850 and 11490	1750 and 1640	11490	1640	1.47998e+07	37	37	Valadao et al 2022. Parasitology 149
Echinostoma pseudrevolutum	Oshmarin, 1971	Echinostomatidae	Gallus gallus	Phasianidae	bird	Bird	-	-				37	37	Oshmarin, P. G. (1970). Trematodes of domestic and wild birds from N. Vietnam. In: Oshmarin, P. G., Mamaev, Y. L., Lebedev, B. I. (Eds). Helminths of animals from south-eastern Asia. Nauka, Moscow, pp. 5–126
Echinostoma rafiae	Bushra, Das Sanjota, Abbasi & Khan, 2014	Echinostomatidae	Egretta garzetta	Ardeidae	bird	Bird	7810-10200	2200-2500	10200	2500	20027700	41	41	Bushra et al. Int. J. Biol. Biotech. 11(4)
Echinostoma ralli	Yamaguti, 1934	Echinostomatidae	Rallus aquaticus indicus	Rallidae	bird	Bird	4500-8800	800-1300	8800	1300	8984976	37	37	Yamaguti 1934 Studies on the helminth fauna of Japan. Pt3. Avian trematodes II
Echinostoma revolutum	(Fröhlich, 1802) Looss, 1899	Echinostomatidae	Aythya fuligula	Anatidae	bird	Bird	11683	1454	11683	1454	1.33417e+07	37	37	Frolich 1802, quoted in Georgieva et al 2017 NZ Echinostomes
Echinostoma revolutum tenuicollis	Baschkirova, 1941	Echinostomatidae	Anatids	Anatidae	bird	Bird	5120-8000	1800-2000	8000	2000	12566400	37	37	Data from Chai et al 2020
Echinostoma rousseloti	Dollfus, 1956	Echinostomatidae	Porphyrulla alleni	Rallidae	bird	Bird	7300-1500	-	7300			47	47	Spines from kanev et al 2009. Measure from Hulio et al 2023. Dollfus, R. P. (1956). Essai d'identification d'un Echlnostome immature d'une poule sultane, Porphyrulla alleni (Thompson, 1842) du Congo. Bulletin de la Société de Pathologie Exotique. 49 (2): 379–387
Echinostoma rufinae	Kurova, 1927	Echinostomatidae	Netta rufina	Anatidae	bird	Bird	19820	1690	19820	1690	2.63076e+07	39	39	Spines from Kanev 2009, measures from Hulio et al. 2023.
Echinostoma sarcinum	Dietz, 1909	Echinostomatidae	Ardea grus	Ardeidae	bird	Bird	14000-14500	2080-2140	14500	2140	24370962	47	47	Dietz 1909
Echinostoma sindhense	Dharejo, Bilqees & Khan, 2009	Echinostomatidae	Bubulcus ibis	Ardeidae	bird	Bird	13700	3700	13700	3700	39811926	?50	50	Data from Hulio et al 2023.
Echinostoma siticulosum	Dietz, 1909	Echinostomatidae	Tinamus spp.	Tinamidae	bird	Bird	5500-7500	700-940	7500	940	5537070	41, 43 or 45	45	Dietz 1909
Echinostoma stantschinskii	Semenov, 1927	Echinostomatidae	Gallinago gallinago	Scolopacidae	bird	Bird	7430-8000 (7712)	914-100 (964)	8000	1000	6283200	32-33	33	Data from Sitko, J. (2021). New findings of trematodes of the superfamily Echinostomatoidea Looss, 1899 in birds from the Czech Republic. Helminthologia. 58(4): 364-371
Echinostoma stromi	Baschkirova, 1946	Echinostomatidae	Netta rufina	Anatidae	bird	Bird	20100	2500	20100	2500	39466350	37	37	Data from MacDonald 1981
Echinostoma sudanense	Odhner, 1911	Echinostomatidae	Ephippiorhynchus senegalensis	Ciconiidae	bird	Bird	6500	1400	6500	1400	7147140	31	31	Odhner, T. (1910). Nordostafrikanische Trematoden, grösstenteils vom Weissen Nil (von der schweidischen zoologischen Expedition gesammelt). Results Swedish Zool. Exped. Egypt and White Nile 1901, (Jägerskiöld). 23A: 1–170
Echinostoma taiwanense	Fischthal & Kuntz, 1981	Echinostomatidae	Gallus gallus domesticus	Phasianidae	bird	Bird	2390-3550	345-540	3550	540	1.50561e+06	"about 41" estimate as most lost	41	Fischtal and Kuntz 1976 Proceeding of Helm Socl Wash 43(1)
Echinostoma transfretanum	Dietz, 1909	Echinostomatidae	Fulica armallata coot	Rallidae	bird	Bird	9000-11000	1660-1870	11000	1870	16155678	51	51	Ditez 1909
Echinostoma travassosi	Skrjabin, 1927	Echinostomatidae	Corvus spp.	Corvidae	bird	Bird	9480-9680	2120	9680	2120	1.61177e+07	47	47	Spines from Kanev 2009, measures from Hulio et al. 2023.
Echinostoma turkestanicum	Kurova, 1927	Echinostomatidae	Anatids	Anatidae	bird	Bird	9700-10900	1900-2200	10900	2200	18833892	41	41	Data from MacDonald 1981
Echinostoma uitalica	Gagarin, 1954	Echinostomatidae	Phasianus colchicus	Phasianidae	bird	Bird	6800-7500	1350-1750	7500	1750	10308375	35	35	Aliyev, Sh. K., & Mulimova, R. Z. (2015). Environmental and faunistic analysis of the echinost of the sparrow birds of Dagestan. South of Russia: Ecology, Development, 4 (4), 82-88.
Echinostoma uncatum	Dietz, 1909	Echinostomatidae	Crotophaga sp.	Cuculidae	bird	Bird	10500	1980	10500	1980	16328466	35	35	Dietz 1909
Echinostoma uncinatum	(Zeder, 1803) Cobbold, 1860	Echinostomatidae	Gallinula chloropus	Rallidae	bird	Bird	14600	2250	14600	2250	25800390	47	47	Measures from Hulio et al 2023. Spines inferred from synonymouse E. choropodis
Echinostoma uralense	Skrjabin, 1915	Echinostomatidae	Limosa, Numenius, Tringa	Scolopacidae	bird	Bird	8500	1000	8500	1000	6675900	39	39	Measures from Hulio et al 2023, spines from Kanev 2009.
Echinostoma valentini	Das & Ghazi, 2011	Echinostomatidae	Phalacrocorax fusicolis	Phalacrocoracidae	bird	Bird	5500-6400	700-940	6400	940	4.72497e+06	35	35	Data from Bushra et al (2016), FUUAST J. BIOL., 6(2): 211-215
Echinostoma yangxianense	Liu, Qiu & Xi, 1997	Echinostomatidae	Nipponia nippon	Threskiornithidae	bird	Bird	9910-12400	1072-1136	12400	1136	1.10635e+07	47	47	Liu, S.-x.; Qiu, Z.-z.; Xi, Y.-m. (1997). A new species of the genus Echinostoma (Digenea: Echinostomatidae). Acta Zootaxonomica Sinica. 22 (1): 6–9
Edietziana malacophilum	(Vigueras, 1944) Ozdikmen, 2013	Echinostomatidae	Rostrhamus sociabilis levis	Accipitridae	bird	Bird	-	-				46	46	Spines from Lunaschi et al 2015 Vigueras, I. P. (1944). Trematodes de la superfamilia Echinostomatoidea, con descripcion de siete especies nuevas de Cuba. Rev Univ Habana. 65-67: 221–234.
Edietziana pricei	(Vigueras, 1944) Ozdikmen, 2013	Echinostomatidae	Jacana spinosa violacea	Jacanidae	bird	Bird	-	-				not given		Spines from Lunaschi et al 2015 Vigueras, I. P. (1944). Trematodes de la superfamilia Echinostomatoidea, con descripcion de siete especies nuevas de Cuba. Rev Univ Habana. 65-67: 221–234.
Edietziana serratum	(Diesing, 1850) Ozdikmen, 2013	Echinostomatidae	Aramus guarauna	Aramidae	bird	Bird	23000-28000	1560-3120	28000	3120	68612544	45	45	Lunaschi, Drago, Draghi 2015 Helminthologia, 52(1) 17-27
Edietziana zachwatkini	(Sergienko, 1970) Ozdikmen, 2013	Echinostomatidae	Rallus, Capella	Rallidae	bird	Bird	5600-7000	-	7000			45-47	47	length from abstract of Sergienko 1970. Spines from Lunaschi et al 2015.
Euparyphium capitaneum	Dietz, 1909	Echinostomatidae	Anhinga anhinga	Anhingidae	bird	Bird	2605-5800 (4322)	315-563 (399)	5800	563	2.56465e+06	27	27	Data from Kudlai et al. 2015 Syst. Parasitol. 90. 53-65
Euparyphium jairajpurii	Gupta & Singh, 1984	Echinostomatidae	Nettion crecca	Anatidae	bird	Bird	3150-3760	700-740	3760	740	2.1853e+06	39	39	Gupta, P. C. Singh, R. B. (1984). On four new echinostomes from avian hosts. Indian Journal of Parasitology. 8 (2): 185–194
Euparyphium simhai	Gupta & Singh, 1984	Echinostomatidae	Anas acuta	Anatidae	bird	Bird	3060-3120	490-510	3120	510	1.24973e+06	42	42	Gupta, P. C. Singh, R. B. (1984). On four new echinostomes from avian hosts. Indian Journal of Parasitology. 8 (2): 185–194
Euparyphium stridulae	(Reich, 1801) Skrjabin & Baschkirova, 1956	Echinostomatidae	Strix stridula	Strigidae	bird	Bird	9500-10000	1250	10000	1250	9817500	27	27	Dietz 1909
Euparyphium tobianum	Núñez, Drago, Jones & Lunaschi, 2018	Echinostomatidae	Podiceps gallardoi	Podicipedidae	bird	Bird	1600-2800 (2300)	324-411 (383)	2800	411	903838	37-39	39	Nunez et al. 2018 J. Helminth. 92(5)
Hypoderaeum batanguensis	(Tubangui, 1932) Bashkirova, 1947	Echinostomatidae	Gallinula chloropus	Rallidae	bird	Bird	5940	1190	5940	1190	5.55168e+06	72	72	Tubangui, M. A. (1932). Trematode parasites of Philippine vertebrates, V. Flukes from birds. Philippine Journal of Science. 47 (3): 369–404
Hypoderaeum charadrii	(Tubangui & Masilungan, 1935) Yamaguti, 1971	Echinostomatidae	Charadrius alexandrinus, Pluvialis fulva	Charadriidae	bird	Bird	6800-8800	2100-2500	8800	2500	17278800	69	69	Tubangui, M. A., Masiluñgan, V. A. (1935). Trematode parasites of Philippine vertebrates, VII. Additional records of new species. Philippine Journal of Science. 58(4): 435-445.
Hypoderaeum conoideum	(Bloch, 1782) Dietz, 1909	Echinostomatidae	anatids and lots of other water birds	Anatidae	bird	Bird	7700-12000	1300-2000	12000	2000	18849600	47-53, usually 49	49	Data from Mehra 1980 Fauna of India
Hypoderaeum cubanicus	(Artjukh, 1958) Jurlova, 1987	Echinostomatidae	Anas platyrhynchos	Anatidae	bird	Bird	8500	1800	8500	1800	12016620	46-50 usually 47	47	Jurlova, N. I. (1987). Morphology and biology of trematodes of Hypoderaeum cubanicum comb. n. and H. conoideum (Echinostomatidae). Parazitologiya. 21 (1): 35-42
Hypoderaeum gnedini	Baschkirova, 1941	Echinostomatidae	Anatids and other water birds	Anatidae	birds	Bird	5400-7520	960-1380	7520	1380	8.15057e+06	51	51	Spines from Khan 1962 J. Helminth. 36(1-2), Length from Toledo et al 1996 Res. Rev. Parasit. 56(4). Width inferred from MacDonald 1980 illustration.
Hypoderaeum halcyoni	Pavlov, Sudarikov & Le, 1971	Echinostomatidae	Halycon smyrnensis fusca	Alcedinidae	bird	Bird	7700	1100	7700	1100	6652338	82	82	Pavlov, A. V.; Sudarikov, V. E.; Le, N. T. (1971). Echinostomatides of birds on the territory of the Democratic Republic of Vietnam. Trudy Gel'mintologicheskoi Laboratorii. 21: 59-68
Hypoderaeum indica	Gupta & Jahan, 1979	Echinostomatidae	Anas acuta	Anatidae	bird	Bird	5950-9300	900-1200	9300	1200	8765064	35	35	Gupta, V.; Jahan, A. (1979). On four new trematodes of Echinostomatidae Poche, 1926 from birds. Indian Journal of Helminthology. 29 (1-2, 1977): 57-72
Hypoderaeum longitestis	(Verma, 1936) Kostadinova & Gibson, 2002	Echinostomatidae	Cygnus atratus	Anatidae	bird	Bird	10500-11700	1500-1700	11700	1700	15621606	Unknown		Verma, S. C. (1936). Notes on trematode parasites of Indian birds. [Part I]. Allahabad University Studies. v. 12 (Arts and Sc.) (1935), Science Sect. II, Zool., pp. 147–188
Hypoderaeum magnocirrusa	Verma, 1936	Echinostomatidae	Anas acuta	Anatidae	bird	Bird	9300-10100	1750	10100	1750	13881945	Unknown		Verma, S. C. (1936). Notes on trematode parasites of Indian birds. [Part I]. Allahabad University Studies. v. 12 (Arts and Sc.) (1935), Science Sect. II, Zool., pp. 147–188
Hypoderaeum mainpuria	Verma, 1936	Echinostomatidae	Spatula clypeata	Anatidae	bird	Bird	7000-7750	970-1300	7750	1300	7912905	Unknown		Verma, S. C. (1936). Notes on trematode parasites of Indian birds. [Part I]. Allahabad University Studies. v. 12 (Arts and Sc.) (1935), Science Sect. II, Zool., pp. 147–188
Hypoderaeum microspina	(Singh, 1954) Skrjabin & Baschkirova, 1956	Echinostomatidae	Anas acuta	Anatidae	bird	Bird	7340	870	7340	870	5.01541e+06	47	47	Data from Mehra 1980 Fauna of India
Hypoderaeum sinensis	Hsu, 1935	Echinostomatidae	Anas platyrhynchos, Gallus gallus	Anatidae, Phasianidae	bird	Bird	8600-10000	1100-1800	10000	1800	14137200	49	49	Hsu, Y. C. (1935). Trematodes of fowls in Soochow. Peking Natural History Bulletin. 10 (2): 141–150.
Hypoderaeum skrjabini	Oshmarin in Skrjabin & Baschkirova, 1956	Echinostomatidae	Aythya ferina	Anatidae	bird	Bird	11000	2630	11000	2630	22721622	49	49	Data from MacDonald 1981
Hypoderaeum sobolevi	Alekseev, 1965	Echinostomatidae	Nyroca spp.	Anatidae	bird	Bird	4290-6150	1430-1900	6150	1900	9177399	55	55	Data from MacDonald 1981
Hypoderaeum thapari	Gupta & Singh, 1984	Echinostomatidae	Anas crecca	Anatidae	bird	Bird	6450-11800	1030-1650	11800	1650	15291738	39	39	Gupta, P. C. Singh, R. B. (1984). On four new echinostomes from avian hosts. Indian Journal of Parasitology. 8 (2): 185–194.
Hypoderaeum vigi	Baschkirova, 1941	Echinostomatidae	anatids and Erolia	Anatidae	bird	Bird	12800	1900	12800	1900	19100928	43	43	Data from MacDonald 1980
Ignavia aquilae	(Oshmarin & Belous, 1951) Gupta, 1962	Echinostomatidae	Aquila clanga, Chlidonias, Pandion	Accipitridae	bird	Bird	7500	640	7500	640	3769920	22	22	Data from Ostrowski de Nunez 1967 Rev. Mus. Argent. de Ciencias Nat., Parsitologia 1(2)
Ignavia ardeae	(Shevchenko, 1954) Gupta, 1962	Echinostomatidae	Ardea cinerea	Ardeidae	bird	Bird	8300	680	8300	680	4.4328e+06	20	20	Data from Ostrowski de Nunez 1967 Rev. Mus. Argent. de Ciencias Nat., Parsitologia 1(2)
Ignavia breviovarica	Gupta, 1962	Echinostomatidae	Ardea purpurea	Ardeidae	bird	Bird	4570-6951	462-751	6951	751	4.09995e+06	21	21	Gupta 1962 Rev. Biol. Trop., 10(1) : 99-110
Ignavia ciconiae	Sulgostowska, 1964	Echinostomatidae	Ciconia ciconia	Ciconiidae	bird	Bird	7350-9500	580	9500	580	4327554	16	16	Data from Sonin 1985 Trematodes of fish eating birds of the palaearctic
Ignavia olivacei	Ostrowski de Nunez 1967	Echinostomatidae	Phalacrocorax olivaceus	Phalacrocoracidae	bird	Bird	8000	660	8000	660	4146912	24	24	From Ostrowski de Nunez 1967 Rev. Mus. Argent. de Ciencias Nat., Parsitologia 1(2)
Ignavia orientalis	Odening, 1963	Echinostomatidae	Pelecanus philippensis	Pelecanidae	bird	Bird	15700-16800	2400-3000	16800	3000	39584160	20	20	Odening 1963
Ignavia renalis	(Yeh, 1954) Wright, 1957	Echinostomatidae	Pelecanus erythrorhynchos	Pelecanidae	bird	Bird	19300	2320	19300	2320	3.51671e+07	20	20	Yeh 1954 J. Helminthol. 28(3/4)159-164
Ignavia venusta	Teixeira de Freitas, 1948	Echinostomatidae	Ardea and other herons	Ardeidae	bird	Bird	11200-19760	770-1100	19760	1100	1.70715e+07	20	20	Data from Ostrowski de Nunez 1967 Rev. Mus. Argent. de Ciencias Nat., Parsitologia 1(2)
Longicollia canaanensis	Pursglove & Hall, 1970	Echinostomatidae	Philohela minor woodcock	Scolopacidae	bird	Bird	3530-4980 (4100)	200-270 (226)	4980	270	1.05605e+06	35	35	Pursglove and Hall 1970 J. Parasitology 56 )3); 490-492
Longicollia echinata	Bychovskaja-Pavlovskaja, 1953	Echinostomatidae	Capella gallinago snipe	Scolopacidae	bird	Bird	3750-6500	200-300	6500	300	1531530	27	27	Spines from Pursglove and Hall 1970. Bychovskaja-Pavlovskaja, I. E. (1953). The fauna of bird trematodes of West Siberia and their dynamics. Parazitologicheskii Sbornik. 15: 5–116
Lyperorchis inexpectabilis	Digiani, 1997	Echinostomatidae	Aramus guarauna	Aramidae	bird	Bird	16400-17500	670-970	17500	970	13332165	35	35	Data from Lunaschi et al. 2015 HELMINTHOLOGIA, 52, 1: 17 – 27
Lyperorchis lyperorchis	Travassos, 1921	Echinostomatidae	Grus americana	Gruidae	bird	Bird	17000-22500 (19000)	1400-2000 (1800)	22500	2000	35343000	35	35	Data from Lunaschi et al. 2015 HELMINTHOLOGIA, 52, 1: 17 – 27
Moliniella anceps	(Molin, 1859) Hübner, 1939	Echinostomatidae	Fulica atra	Rallidae	bird	Bird	4000-8000	500-1000	8000	1000	6283200	35	35	Measures from Stossich 1891. Spines inferred from Dietz 1909
Moliniella nanningensis	Wang, 1985	Echinostomatidae	Anas platyrhynchos	Anatidae	bird	Bird	3340-4452	448-672	4452	672	2.34972e+06	37	37	Wang, X.-y. (1985). Studies on the trematode family Echinostomatidae Dietz, 1909 from fowls in Nanchang and Nanning, with descriptions of four new species. Acta Veterinaria et Zootechnica Sinica. 16 (1): 51-58
Moliniella niloticum	(Odhner, 1910) Hübner, 1939	Echinostomatidae	Parra africana	Jacanidae	bird	Bird	2250-3500	450	3500	450	1237005	45	45	Data from Odhner 1911
Neoacanthoparyphium indicum	Rai, 1961	Echinostomatidae	Neophron percnopterus	Accipitridae	bird	Bird	-	-				38	38	Abstract only. Rai, S. L. (1961). On a new species of the genus Neoacanthoparyphium Yamaguti, 1958 (Trematoda: Echinostomatidae). Annual Number Natn Acad Sci lndia. 1960: 64
Neomoliniella longicorpa	Vainutis, Voronova, Andreev and Shchelkanov 2023	Echinostomatidae	Fulica atra	Rallidae	bird	Bird	10679–14886 (12760)	590-700 (660)	14886	700	8.18403e+06	45	45	Vainutis, K. S., Voronova, A. N., Andreev, M. E., & Shchelkanov, M. Y. (2023). Russian Journal of Parasitology 17(2):181-197
Neopetasiger argentinensis	(Lunaschi and Drag, 2010) Tkach et al 2016	Echinostomatidae	Podiceps major Rollandia rolland	Podicipedidae	bird	Bird	890–1060 (970)	286–396 (347)	1060	396	329680	19	19	Lunaschi Drago 2010 Acta Parasitol. 55(3)
Neopetasiger australis	(Johnston & Angel, 1941) Tkach et al 2016	Echinostomatidae	Podiceps ruricollis, P. poliocephalus	Podicipedidae	bird	Bird	700	280	700	280	153938	19	19	Johnston and Angel 1941 Trans. Roy. Soc. S. Aus.65
Neopetasiger combesi	(Zamparo, Overstreet & Brooks, 2005) Tkach et al 2016	Echinostomatidae	Pelecanus occidentalis	Pelecanidae	bird	Bird	1500-1800 (1600)	486-580 (533)	1800	580	819958	19	19	Spine number a generic feature in Tkach et al. 2016. Measures from Lunaschi Drago 2010 Acta Parasitol. 55(3)
Neopetasiger floridus	(Premvati, 1968) Tkach et al 2016	Echinostomatidae	Podilymbus podiceps	Podicipedidae	bird	Bird	1580-2080	530-640	2080	640	1.04552e+06	19	19	Premvati 1968 Proc. Helm Soc. Wash. 35(2)
Neopetasiger grandivesicularis	(Ishii, 1935) Tkach et al 2016	Echinostomatidae	Tachybaptus ruficollis	Podicipedidae	bird	Bird	604–636	191–207	636	207	103399	19	19	Data from Kostadinova & Gibson 1998 Sys. Parasit. 39
Neopetasiger islandicus	(Kostadinova & Skirnisson, 2007) Tkach et al 2016	Echinostomatidae	Podiceps auritus	Podicipedidae	bird	Bird	1456-1994 (1611)	389-556 (455)	1994	556	870745	19	19	Kostadinova Skirnisson 2007 Syst. Parasitol 68
Neopetasiger johnstoni	(Faltynkova, Gibson & Kostadinova, 2000) Tkach et al 2016	Echinostomatidae	Tachybaptus ruficollis novaehollandiae	Podicipedidae	bird	Bird	471–495	182–209	495	209	81253.6	19	19	Faltynkova Gibson Kostadinova 2008 Syst. Parasit. 71
Neopetasiger megacanthus	(Kotlan, 1922) Tkach et al 2016	Echinostomatidae	Podiceps spp.	Podicipedidae	bird	Bird	1600-1780	400-500	1780	500	699006	19	19	Kotlan 1922 Zoologische Jahrbücher.
Neopetasiger neocomense	(Fuhrmann, 1927) Tkach et al 2016	Echinostomatidae	Podiceps cristatus	Podicipedidae	bird	Bird	1560	470	1560	470	575855	19	19	Data from Kostadinova & Gibson 1998 Sys. Parasit. 39
Neopetasiger nitidus	(Linton, 1928) Tkach et al 2016	Echinostomatidae	Podiceps auritus	Podicipedidae	bird	Bird	1960	630	1960	630	969812	19	19	Linton 1928 Proc. Nat. Museum. 73
Neopetasiger novedecim	(Lutz, 1928) Tkach et al 2016	Echinostomatidae	Tachybaptus dominicus	Podicipedidae	bird	Bird	1325-1741	484-503	1741	503	687793	19	19	Spine number a generic feature in Tkach et al. 2016. Measures from Lunaschi Drago 2010 Acta Parasitol. 55(3)
Neopetasiger oschmarini	(Kostadinova & Gibson, 1998) Tkach et al 2016	Echinostomatidae	Podiceps grisegena, P. auritus	Podicipedidae	bird	Bird	1211-1770 (1491)	375-559 (471)	1770	559	777098	19	19	Kostadinova & Gibson 1998 Sys. Parasit. 39
Neopetasiger pseudoneocomense	(Bravo-Hollis, 1969) Tkach et al 2016	Echinostomatidae	Aechmophorus occidentalis	Podicipedidae	bird	Bird	1463–1669 (1534)	540–632 (599)	1669	632	828446	19	19	Kostadinova Skirnisson 2007 Syst. Parasitol 68
Neopetasiger pungens	(Linstow 1894) Tkach et al 2016	Echinostomatidae	Tachybaptus ruficollis, P. nigricollis	Podicipedidae	bird	Bird	955-3040	314-1074	3040	1074	2.5643e+06	19	19	Faltynkova Gibson Kostadinova 2008 Syst. Parasit. 71
Nephrostomum australe	(Johnston, 1928) Mendheim, 1943	Echinostomatidae	Gallinula tenebrosa	Rallidae	bird	Bird	10200	1500	10200	1500	12016620	about 32	32	Johnston 1928 Records of the South Australian Museum 4
Nephrostomum bicolanum	Tubangui, 1933	Echinostomatidae	Bubulcus ibis	Ardeidae	bird	Bird	8100-15150	1400-2400	15150	2400	28557144	47	47	Tubangui 1933 Philippine J Sci. 52(2)
Nephrostomum chandigarensis	Gupta & Mehrotra, 1970	Echinostomatidae	Bubulcus ibis	Ardeidae	bird	Bird	12285-16477	2457-2730	16477	2730	3.5329e+07	not given		Choe et al 2016 Korean J Parasitol Vol. 54, No. 4: 485-496
Nephrostomum dollfusi	Agarwal, 1959 (Kostadinova, Vaucher, Gibson 2002)	Echinostomatidae	Bubulcus ibis	Ardeidae	bird	Bird	8440-13360	1950-2900	13360	2900	3.04295e+07	46-47	47	Choe et al 2016 Korean J Parasitol Vol. 54, No. 4: 485-496
Nephrostomum dubashi	Kaikobad & Bilqees, 1972	Echinostomatidae	unknown	-	bird	Bird	9050-10900	2000-2500	10900	2500	21402150	27-34 but spines missing.		Choe et al 2016 Korean J Parasitol Vol. 54, No. 4: 485-496
Nephrostomum guptai	Gupta & Singh, 1986	Echinostomatidae	Bubulcus ibis	Ardeidae	bird	Bird	10410	2060	10410	2060	1.68426e+07	47	47	Choe et al 2016 Korean J Parasitol Vol. 54, No. 4: 485-496
Nephrostomum legonum	Ukoli, 1967	Echinostomatidae	Bubulcus ibis	Ardeidae	bird	Bird	9680-12650 (11330)	2320-2700 (2530)	11330	2700	2.40262e+07	50	50	Choe et al 2016 Korean J Parasitol Vol. 54, No. 4: 485-496
Nephrostomum limai	Travassos, 1922	Echinostomatidae	Syrigma sibilatrix	Ardeidae	bird	Bird	15000	2200	15000	2200	25918200	48	48	Choe et al 2016 Korean J Parasitol Vol. 54, No. 4: 485-496
Nephrostomum ramosum	(Sonsino, 1895) Dietz, 1909	Echinostomatidae	Bubulcus ibis coromandus	Ardeidae	bird	Bird	8000-18000	2000-3400	18000	3400	48066480	47-51	50	Choe et al 2016 Korean J Parasitol Vol. 54, No. 4: 485-496
Nephrostomum robustum	Vigueras, 1944	Echinostomatidae	Colymbus dominicus	Podicipedidae	bird	Bird	6500	1800	6500	1800	9189180	50	50	Choe et al 2016 Korean J Parasitol Vol. 54, No. 4: 485-496
Nephrostomum sinchirocai	Ibanez, 1966	Echinostomatidae	Egretta thula	Ardeidae	bird	Bird	16670	2930	16670	2930	3.83614e+07	26 but spines missing. more likely c.50	50	Choe et al 2016 Korean J Parasitol Vol. 54, No. 4: 485-496
Nephrostomum skrjabini	Kasimov, Vaidova & Feizullaev, 1958	Echinostomatidae	Bubulcus ibis	Ardeidae	bird	Bird	7000-10500	2300-3000	10500	3000	24740100	45	45	Choe et al 2016 Korean J Parasitol Vol. 54, No. 4: 485-496
Nephrostomum udaipurensis	Gupta, 1983	Echinostomatidae	Bubulcus ibis	Ardeidae	bird	Bird	8200-9000	2000-2240	9000	2240	15833664	46	46	Choe et al 2016 Korean J Parasitol Vol. 54, No. 4: 485-496
Parallelotestis garzettai	Jahan, 1973	Echinostomatidae	Egretta garzetta	Ardeidae	bird	Bird	9000	3000	9000	3000	21205800	24	24	Jahan, A. (1973). Studies on digenetic trematodes of vertebrates. Part 3. On three echinostomes from avian hosts. Japanese Journal of Parasitology. 22 (5): 262-267
Parallelotestis horridus	Belopolskaja, 1954	Echinostomatidae	Ardea alba	Ardeidae	bird	Bird	5100-5900	2000-2400	5900	2400	11121264	27	27	Data from Sonin 1985 Trematodes of fish eating birds of the palaearctic
Parallelotestis indicus	Gupta & Gupta, 1964	Echinostomatidae	Bubulus ibis coromandus	Ardeidae	bird	Bird	12700	4355	12700	4355	4.34393e+07	22	22	Data from Gupta and Gupta 1964 abstract online
Parallelotestis kafuensis	Beverley-Burton, 1960	Echinostomatidae	Ardea alba melanorhyncha	Ardeidae	bird	Bird	5570-8080	2080-2960	8080	2960	1.87843e+07	27	27	Beverley-Burton 1960 Proc. Helm. Soc. Wash. 27(3)
Parallelotestis kanpurensis	Gupta & Singh, 1984	Echinostomatidae	Bubulcus ibis coromandus	Ardeidae	bird	Bird	7980-8110	2660-2800	8110	2800	1.78349e+07	27	27	Gupta, P. C. Singh, R. B. (1984). On four new echinostomes from avian hosts. Indian Journal of Parasitology. 8 (2): 185–194
Parallelotestis latifabadense	Dharejo, Bilqees & Khan, 2009	Echinostomatidae	Egretta garzetta	Ardeidae	bird	Bird	-	-				29	29	Spines from Dharejo et al. 2009 abstract online. Dharejo, A. M., Bilqees, F. M., Khan, M. M. (2009). Parallelotestis latifabadense, new species (Digenea: Echinostomatidae) from Little Egret Egretta garzetta (Ardeidae) of Hyderabad Sindh, Pakistan. Proceedings of Parasitology. 48: 127-131.
Parallelotestis tarai	(Srivastava, 1958) Beverley-Burton, 1960	Echinostomatidae	Bulbulcus ibis coromandus	Ardeidae	bird	Bird	7430	2090	7430	2090	1.21962e+07	23	23	Srivastava 1958 The Journal of Parasitology Vol. 44, No. 2 (Apr., 1958), pp. 236-238
Paryphostomum agrawali	Gupta & Singh, 1986	Echinostomatidae	Bubulcus ibis	Ardeidae	bird	Bird	7910	1060	7910	1060	6.58526e+06	35 sp. inq. incert. sedis	35	Spines from Kostadinova et al. 2002 Syst. Parasit. 53. Gupta, P. C.; Singh, R. B. (1986). Studies on digenetic trematodes of Indian fishes and birds. Kanpur University Research Journal (Science). 3 (1982): 23–36
Paryphostomum globorchum	Oshmarin, 1970	Echinostomatidae	Phalacrocorax niger	Phalacrocoracidae	bird	Bird	-	-				27 sp. inq. incert. sedis	27	Spines from online abstract. Oshmarin, P. G. (1970). Trematodes of domestic and wild birds from N. Vietnam. In: Oshmarin, P. G., Mamaev, Y. L., Lebedev, B. I. (Eds). Helminths of animals from south-eastern Asia. Nauka, Moscow, pp. 5–126
Paryphostomum horai	Baugh, 1950	Echinostomatidae	Anas poecilorhyncha	Anatidae	bird	Bird	3050-6970	610-1760	6970	1760	9.63466e+06	39 sp. inq. incert. sedis	39	Data from Mehra 1980 Fauna of India
Paryphostomum huaccaci	Ibanez H, 1974	Echinostomatidae	Cathartes aura jota	Cathartidae	bird	Bird	2925-3341	1001-1170	3341	1170	3.07011e+06	28 sp. inq. incert. sedis	28	Spines from Kostadinova et al. 2002 Syst. Parasit. 53.
Paryphostomum mukhtarensis	Ahmed, 2000	Echinostomatidae	Phalacrocorax carbo sinesis	Phalacrocoracidae	bird	Bird	4770-6230 (5500)	631-847 (739)	6230	847	4.14441e+06	26 sp. inq. incert. sedis	26	Data from Abro et al. 2016 Journal of Entomology and Zoology Studies 2016; 4(3): 246-249
Paryphostomum sanghari	Abro, Dharejo, Khan, Birmani & Naz, 2016	Echinostomatidae	Phalacrocorax niger	Phalacrocoracidae	bird	Bird	5120-5720	760-880	5720	880	3.95339e+06	22 probably incorrect	22	Abro et al 2016 Journal of Entomology and Zoology Studies 2016; 4(3): 246-249
Paryphostomum siddiqui	Gupta & Singh, 1986	Echinostomatidae	Anas acuta	Anatidae	bird	Bird	12220	1680	12220	1680	1.61239e+07	37 sp. inq, incert. sedis	37	Spines from Kostadinova et al. 2002 Syst. Parasit. 53. Gupta, P. C.; Singh, R. B. (1986). Studies on digenetic trematodes of Indian fishes and birds. Kanpur University Research Journal (Science). 3 (1982): 23–36
Paryphostomum srivastavi	Ahmed, 2000	Echinostomatidae	Phalacrocorax carbo sinesis	Phalacrocoracidae	bird	Bird	5290-5900	803-883	5900	883	4.0917e+06	25 sp. inq. incert. sedis	25	Spines from Kostadinova et a. 2002 Syst. Parasit. 53. Ahmed, F. (2000). Avian trematode parasites of Kashmir: Part VI - Genus Paryphostomum Dietz, 1909. Journal of Parasitic Diseases. 24 (2): 155–158
Paryphostomum srivastavi	Chishti & Tanveer, 1994	Echinostomatidae	Gallus gallus domesticus	Phasianidae	bird	Bird	17000	-	17000			32 sp. inq. incert. sedis	32	Data from online abstract of Chishti and Tanveer 1994. Obviously one of these is superseded, but they are probably in different genera if more were known of them.
Patagifer acuminatus	Johnston, 1917	Echinostomatidae	Ibis molucca	Threskiornithidae	bird	Bird	7700-10450	1012-1560	10450	1560	1.28036e+07	56	56	Johnston 1916 On the trematodes of Australian Birds. J.Roy. Soc, New South wales, 50
Patagifer alykhani	Das, Fatima, Hulio & Ghazi, 2023	Echinostomatidae	Ardea alba	Ardeidae	bird	Bird	16090-16190	3920-3870	16190	3870	4.92095e+07	38	38	Das, Fatima, Hulio & Ghazi, 2023 INT. J. BIOL. BIOTECH., 20 (1): 107-110, 2023.
Patagifer bilobus	(Rudolphi, 1819) Dietz, 1909	Echinostomatidae	various threskiornids	Threskiornithidae	bird	Bird	10300–15900 (12600)	1280–2020 (1570)	15900	2020	2.52255e+07	50-61, 53 seems to be more common	53	Data from Faltynkova Gibson and Kostadinova 2008 Syst Parasitol 70.
Patagifer brygooi	Richard, 1964	Echinostomatidae	Lophotoibis cristata	Threskiornithidae	bird	Bird	8500-11000	1600-1700	11000	1700	14686980	59	59	Richard 1964 Annales de Parasitologie 39, 5. 607-620
Patagifer consimilis	Dietz, 1909	Echinostomatidae	Theristicus spp.	Threskiornithidae	bird	Bird	13000	1970-2900	13000	2900	29609580	52-54	54	Dietz 1909 Die echinostomen der vogel. Zoologischer anzeiger 34.
Patagifer fraternus	Johnston, 1917	Echinostomatidae	Ardea modesta	Ardeidae	bird	Bird	11750	1440	11750	1440	13288968	56	56	Johnston 1916 J. Roy. Soc. NSW. 50
Patagifer lamothei	Dronen & Blend, 2008	Echinostomatidae	Eudocimus albus	Threskiornithidae	bird	Bird	10000-13000 (11800)	1900-2200 (2000)	13000	2200	22462440	56	56	Dronen & Blend, 2008 Revista Mexicana de Biodiversidad 79: 23S- 32S,
Patagifer oweni	Faltynkova, Gibson & Kostadinova, 2008	Echinostomatidae	Threskiornis molucca	Threskiornithidae	bird	Bird	16800-17800	1640-1706	17800	1706	2.38501e+07	59	59	Faltynkova Gibson Kostadinova 2008 Syst. Parasit. 70
Patagifer parvispinosus	Yamaguti, 1933	Echinostomatidae	Tachybaptus ruficollis	Podicipedidae	bird	Bird	8700-14400	1200-2000	14400	2000	22619520	50-52 more often 50	50	Faltynkova Gibson Kostadinova 2008 Syst. Parasit. 70
Patagifer sanyali	Chakrabarti & Ghosh, 2010	Echinostomatidae	Porphyrio poliocephalus	Rallidae	bird	Bird	-	-				50	50	Spines from Faltynkova Gibson and Kostadinova 2008 Syst Parasitol 70. Chakrabarti, S., Ghosh, A. (2010). A new trematode Patagifer sanyali n. sp. (Echinostomatidae : Echinostomatinae) from a site nearby to Agasthyamalai Tiger Reserve Forest, Tirunelvelli (Dist.), Tamil Nadu, India. Journal of Environment and Sociobiology. 7 (1): 23–27
Patagifer toki	Onda, Imai & Ishii, 1983	Echinostomatidae	Nipponia nippon ibis	Threskiornithidae	bird	Bird	9000-10400	1900-2600	10400	2600	21237216	48-52	52	Onda, C., Imai, S., Ishii, T. (1983). A new echinostome trematode, Patagifer toki, sp. n., from the Japanese crested ibis, Nipponia nippon. Japanese Journal of Parasitology. 32 (3): 177–182.
Patagifer vioscai	Lumsden, 1962	Echinostomatidae	Eudocimus albus	Threskiornithidae	bird	Bird	8799	1660	8799	1660	1.14718e+07	53	53	Faltynkova Gibson Kostadinova 2008 Syst. Parasit. 70
Patagifer wesleyi	Verma, 1936	Echinostomatidae	Numenius, various threskiornids	Threskiornithidae	bird	Bird	12100-24300	1800-2400	24300	2400	45804528	60-62	62	Verma, S. C. (1936). Notes on trematode parasites of Indian birds. [Part I]. Allahabad University Studies. v. 12 (Arts and Sc.) (1935), Science Sect. II, Zool., pp. 147–188
Pegosomum aftabi	Birmani, Memon, Bhatti & Dharejo, 2016	Echinostomatidae	Egretta garzetta	Ardeidae	bird	Bird	8160	2560	8160	2560	1.64067e+07	26	26	Birmani et al 2016 International Journal of Current Research Vol. 8, Issue, 05
Pegosomum asperum	(Wright, 1879) Ratz, 1903	Echinostomatidae	Botaurus minor	Ardeidae	bird	Bird	8190	1800	8190	1800	1.15784e+07	27	27	Wright 1879 Proceedings of the Canadian Institute, n. s. 1 (1): 54–75.
Pegosomum bubulcum	Tubangui & Masilungan, 1935	Echinostomatidae	Bubulcus ibis coromandus	Ardeidae	bird	Bird	5000-6600	1700-2300	6600	2300	11922372	27	27	Data from Choe et al 2016 Korean J Parasitol Vol. 54, No. 4: 485-496
Pegosomum egretti	Srivastava, 1957	Echinostomatidae	Egretta garzetta	Ardeidae	bird	Bird	6670-8700	2600-3250	8700	3250	22207185	25	25	Data from Choe et al 2016 Korean J Parasitol Vol. 54, No. 4: 485-496
Pegosomum garzettae	Unar, Shaihk, Khan & Channa, 2011	Echinostomatidae	Egretta garzetta	Ardeidae	bird	Bird	7440-8510	2800-3150	8510	3150	2.10538e+07	25	25	Unar, M. S.; Shaikh, A. A.; Khan, M. M.; Channa, M. A. (2011). Pegosomum garzettae n. sp (Digenea: Echinostomatidae) from gallbladder of little egret Egretta garzetta (Aves: Ardeidae) of Jamshoro, Sindh, Pakistan. Proceedings of Parasitology. 51: 143–148.
Pegosomum herodiae	(McCallum, 1918) Skrjabin & Baschkirova, 1956	Echinostomatidae	Ardea modesta	Ardeidae	bird	Bird	8000	3000	8000	3000	18849600	not given		McCallum 1918 Zoopathologica
Pegosomum indicum	Saksena, 1960	Echinostomatidae	Bubulcus ibis	Ardeidae	bird	Bird	3700-4100	1000-1100	4100	1100	3542154	not given		Saksena, J. N. (1960). Studies on a new species of the genus Pegosomum Ratz, 1903 (Trematoda: Echinostomatidae). Proceedings of the National Academy of Sciences of India, Section B. Biological Sciences. 30 (4): 397–400.
Pegosomum ixobrychi	Gvosdev, 1960	Echinostomatidae	Ixobrychus minutus, I. cinnamomeus	Ardeidae	bird	Bird	12000-16000	3000-4200	16000	4200	52778880	27	27	Data from Sonin 1985 Trematodes of fish eating birds of the palaearctic
Pegosomum kulbehri	Dwivedi, 1968	Echinostomatidae	Bubulcus ibis	Ardeidae	bird	Bird	-	-				-		Dwivedi, M. P. (1968). A new species of the genus Pegosomum Ratz, 1903 (Trematoda, Echinostomatidae). Natural and Applied Science Bulletin University of the Philippines. 20: 259–265.
Pegosomum lucknowensis	Pandey 1973	Echinostomatidae	Bubulcus ibis	Ardeidae	bird	Bird	4120-5160	1510-1820	5160	1820	7.37585e+06	24	24	From Birmani et al 2016 International Journal of Current Research, Vol. 08, Issue, 05
Pegosomum munifi	Dharejo 2006	Echinostomatidae	Egretta garzetta	Ardeidae	bird	Bird	6110-8110	2220-3110	8110	3110	1.98094e+07	28	28	From Birmani et al 2016 International Journal of Current Research, Vol. 08, Issue, 05
Pegosomum petrowi	Kuraschvili, 1949	Echinostomatidae	Ardea alba	Ardeidae	bird	Bird	19158-24102	7828-10094	24102	10094	1.91077e+08	27	27	Kurashvili, B. E. (1949). Pegosomum petrovi spec. nov. and Ascaridia ketzkhovelii, spec. nov. Soob. Akad. Nauk Gruz. SSR. 10 (7): 435–441
Pegosomum saginatum	(Ratz, 1898) Ratz, 1903	Echinostomatidae	Ardea alba	Ardeidae	bird	Bird	14000-24000	5000-9000	24000	9000	169646400	27	27	Ratz, I. von. (1903). A mételyféle férgek egy uj neme. Un genre nouveau de fasciolides. Ann. Hist.-Nat. Mus. Nat. Hungar., Budapest. 1 (1): 413–416; (2): 417–425 Spines from Sonin 1985
Pegosomum skrjabini	Shakhtakhtinskaja, 1949	Echinostomatidae	Ardea purpurea, Ardea albo	Ardeidae	bird	Bird	11000	4000	11000	4000	34557600	27	27	Data from Samoylovskaya et al. 2014 catalog
Pegosomum spiniferum	Ratz, 1903	Echinostomatidae	Botaurus stellaris	Ardeidae	bird	Bird	9000-10000	3000	10000	3000	23562000	?27 counted from illustration	27	Ratz, I. von. (1903). A mételyféle férgek egy uj neme. Un genre nouveau de fasciolides. Ann. Hist.-Nat. Mus. Nat. Hungar., Budapest. 1 (1): 413–416; (2): 417–425
Pegosomum srivastavai	Agrawal & Tayal, 1981	Echinostomatidae	Ardeola grayii	Ardeidae	bird	Bird	8200-9000	3200-3500	9000	3500	24740100	27	27	Agrawal, N., Tayal, V. (1981). Studies on some known and unknown echinostomes from birds. Journal of Advanced Zoology. 2 (1): 32–44.
Pelmatostomum americanum	Dronen & Badley, 1979	Echinostomatidae	Numenius americanus	Scolopacidae	bird	Bird	6034-13814 (8684	271-415 (346)	8684	346	2.35986e+06	32	32	Dronen and Badley 1979 Journal of Parasitology. 65 (4): 645-649
Pelmatostomum episemum	Dietz, 1909	Echinostomatidae	Numenius phaeopus	Scolopacidae	bird	Bird	3000-7700	190-220	7700	220	1.33047e+06	30	30	Dietz 1909 Die echinostomen der vogel. Zoologischer anzeiger 34.
Pelmatostomum mesembrinum	Dietz, 1909	Echinostomatidae	Numenius sp.	Scolopacidae	bird	Bird	2230-3550	370-420	3550	420	1.17103e+06	34	34	Dietz 1909 Die echinostomen der vogel. Zoologischer anzeiger 34.
Pelmatostomum mujibi	Das & Ghazi, 2010	Echinostomatidae	Ardea alba	Ardeidae	bird	Bird	4230-5040	280-300	5040	300	1.18752e+06	30	30	Das, S. N.; Ghazi, R. R. (2010). Pelmatostomum mujibi sp. n. (Trematoda: Echinostomatidae) Dietz, 1909 from Egretta alba (Linnaeus) in Karachi, Sindh, Pakistan. Proceedings of Parasitology. 49: 71–75.
Petasiger azerbaydjanicus	(Sailov, 1963) Tkach et al 2016	Echinostomatidae	Phalacrocorax carbo	Phalacrocoracidae	bird	Bird	-	-				27	27	Spines from Ibanez 1974 REV. PER. BIOL. 1 (1): 57-62. Sailov, D. I. (1963). New species of trematode from birds of Azerbaijan. Trudy Azerbaidzhanskogo Pedagogicheskogo Instituta. 23: 147–152.
Petasiger brevicauda	(Ishii, 1935)	Echinostomatidae	Podiceps spp.	Podicipedidae	bird	Bird	2310	668-699	2310	699	1.26818e+06	19	19	Data from Faltynkova Gibson Kostadinova 2008 Syst. Parasit. 71
Petasiger carbonis	(Mendheim, 1940) Tkach et al 2016	Echinostomatidae	Phalacrocorax carbo	Phalacrocoracidae	bird	Bird	-	-				27	27	Spines inferred from Faltynkova Gibson Kostadinova 2008 Syst. Parasit. 71
Petasiger exaeretus	Dietz, 1909	Echinostomatidae	Phalacrocorax carbo	Phalacrocoracidae	bird	Bird	1920-2960	680-1040	2960	1040	2.41778e+06	27	27	Dietz 1909 Die echinostomen der vogel. Zoologischer anzeiger 34.
Petasiger lobulatus	(Odhner, 1910) Tkach et al 2016	Echinostomatidae	Phalacrocorax africanus	Phalacrocoracidae	bird	Bird	2250	900	2250	900	1590435	27	27	Odhner, T. (1910). Nordostafrikanische Trematoden, grösstenteils vom Weissen Nil (von der schweidischen zoologischen Expedition gesammelt). Results Swedish Zool. Exped. Egypt and White Nile 1901, (Jägerskiöld). 23A: 1–170
Petasiger minutissimus	Gogate, 1934	Echinostomatidae	Anhinga rufa levaillantii	Anhingidae	bird	Bird	840-980	210-290	980	290	223211	23	23	Data from Bisseru 1957 for P. variospinsus, shown by Faltynkova et al to be the same as P minutissimus.
Petasiger parvicephalus	(Rietschel & Werding, 1978) Tkach et al 2016	Echinostomatidae	Phalacrocorax olivaceus, Sula leucogaster	Phalacrocoracidae	bird	Bird	3780-5130	690-780	5130	780	3.1427e+06	27	27	Rietschel & Werding 1978 Z. Parasitenkd. 57, 57-82 (1978)
Petasiger phalacrocoracis	(Yamaguti, 1939) Tkach et al 2016	Echinostomatidae	Phalacrocorax carbo hanedae	Phalacrocoracidae	bird	Bird	1550-2260	220-330	2260	330	585751	27	27	Yamaguti 1939 Studies on the helminth fauna of Japan. Part 25. Trematodes of birds, IV.
Petasiger radiatus	(Dujardin, 1845) Tkach et al 2016	Echinostomatidae	Phalacrocorax carbo	Phalacrocoracidae	bird	Bird	4200-6000	500-600	6000	600	2827440	27	27	Dujardin, F. (1845). Histoire naturelle des helminthes ou vers intestinaux. Librairie Encyclopedique de Roret. Paris. xvi
Petasiger segregatus	(Dietz, 1909) Tkach et al 2016	Echinostomatidae	Cathartes aura	Cathartidae	bird	Bird	5750	800-880	5750	880	3974124	27	27	Dietz 1909 Die echinostomen der vogel. Zoologischer anzeiger 34.
Petasiger soochowensis	Ku, Chiu, Li & Zhu, 1977	Echinostomatidae	Tachybaptus ruficollis poggei	Podicipedidae	bird	Bird	1500-1714	-	1714			23	23	Data from Faltynkova et al 2008. Ku, C-t, Chiu, C.-c,. Li, M.-m, Chu, H. (1977). Three new species of the umbel-leaf-shaped echinostomes subgenus Petasiger (Petasiger) (family Echinostomatidae) from some Chinese birds. Acta Zoologica Sinica. 23 (1): 80–87
Petasiger testitrifolius	(Gogate, 1934) Tkach et al 2016	Echinostomatidae	Dendrocygna javanica,Phalacrocorax pygmaeus	Anatidae	bird	Bird	3500-5000	555-952	5000	952	3738504	27	27	Data from Mehra 1980 Fauna of India
Petasiger variospinosus	(Odhner, 1910)	Echinostomatidae	Phalacrocorax africanus	Phalacrocoracidae	bird	Bird	1700	500	1700	500	667590	27	27	Data from Faltynkova Gibson Kostadinova 2008 Syst. Parasit. 71
Protechinostoma mucronisertulatum	Beaver, 1943	Echinostomatidae	Porzana carolina	Rallidae	bird	Bird	1460-1830 (1470)	420-620 (460)	1830	620	891115	49-51 typically 51	51	Beaver, P. C. (1943). Studies on Protechinostoma mucronisertulatum, n. g., n. n. (Psilostomum reflexae Feldman, 1941), a trematode (Echinostomidae) from the Sora Rail. Journal of Parasitology. 29 (1): 65–70
Skrjabinophora eroliae	Baschkirova, 1941	Echinostomatidae	Calidris ferruginea	Scolopacidae	bird	Bird	4040	1040	4040	1040	3.29994e+06	37	37	Data from abstract online. Baschkirova, E. Y. (1941). Echinostomatids of birds of the USSR and a review of their development. Trudy Baschkir. Nauchni-Issled Vet. St. 3: 243–300
Sodalis armatus	(Timon-David, 1958) Yamaguti, 1971	Echinostomatidae	Ixobrichus minutus	Ardeidae	bird	Bird	9200	1500	9200	1500	10838520	24	24	Data from Sonin, M. D. (1985). Key to identification of trematodes of piscivorous birds of the Palaearctic (Brachylaimida, Clinostomida, Cyclocoelida, Fasciolida, Notocotylida, Plagiorchida, Schistosomatida). Nauka, Moscow, 256 pp
Sodalis dianae	Oshmarin, 1964	Echinostomatidae	Ixobrychus cinnamomeus	Ardeidae	bird	Bird	6800	1000	6800	1000	5340720	28	28	Oshmarin, P. G. (1964). Some new to science genera and species of trematodes from birds of Vietnam. Zoologicheskii Zhurnal. 43: 652-661
Sodalis dogieli	(Ovcharenko, 1955) Yamaguti, 1958	Echinostomatidae	Botaurus stellaris, Ixobrychus minutus.	Ardeidae	bird	Bird	14000	2500	14000	2500	27489000	6 but peripheral ones missing		Data from Sonin 1985. Key to identification of trematodes of piscivorous birds...
Sodalis petrowi	(Sultanov, 1961) Yamaguti, 1971	Echinostomatidae	Botaurus stellaris stellaris	Ardeidae	bird	Bird	8000-10000	1150-1450	10000	1450	11388300	9 but peripheral ones missing		Sultanov, M. A. (1961). New species of trematodes from birds in the Uzbek S.S.R. Doklady Akademii Nauk Uzbekskoi SSR. 11: 58–62
Sodalis spatulatus	(Rudolphi, 1819) Kowalewski, 18902	Echinostomatidae	Ixobrichus minutus	Ardeidae	bird	Bird	6500	1400	6500	1400	7147140	4 but peripheral ones missing		Data from Sonin 1985. Key to identification of trematodes of piscivorous birds...
Sodalis spinosus	(Deblock & Capron, 1960) Yamaguti, 1971	Echinostomatidae	Botaurus stellaris.	Ardeidae	bird	Bird	8000-10000	1150-1450	10000	1450	11388300	6 and 3 but peripheral ones missing.		Data from Sonin 1985. Key to identification of trematodes of piscivorous birds...
Sodalis wurtzi	(Deblock & Capron, 1960) Yamaguti, 1971	Echinostomatidae	Ixobrichus minutus	Ardeidae	bird	Bird	9000	1230	9000	1230	8694378	1 spine but remainder missing		Data from Sonin 1985. Key to identification of trematodes of piscivorous birds...
Dietziella corvi	Ilyushina, 1965	genus inq	Corvus comix	Corvidae	bird	Bird	1700-2500	140-150	2500	150	294525	27	27	Ilyushina TL 1965 Trudy Gel'mintologicheskoi Laboratorii. Akademiya Nauk SSSR
Dietziella deparcum	(Dietz, 1909) Skrjabin & Bashkirova, 1956	genus inq	Haematopus sp.	Haematopodidae	bird	Bird	2230	230-300	2230	300	525433	24	24	Dietz 1909 Die Echinostomen der vogel. Zoologischer anzeiger 34: 180-192
Dietziella egregia	(Dietz, 1909) Skrjabin & Bashkirova, 1956	genus inq	Theristicus caerulescens	Threskiornithidae	bird	Bird	1610-1980	340-420	1980	420	653139	31	31	Dietz 1909 Die Echinostomen der vogel. Zoologischer anzeiger 34: 180-192
Dietziella volvulus	(Odhner, 1911) Skrjabin & Baschkirova, 1956	genus inq	Bostrychia hagedash	Threskiornithidae	bird	Bird	4500-6000	550-650	6000	650	3063060	33	33	Odhner, T. (1910). Nordostafrikanische Trematoden, grösstenteils vom Weissen Nil (von der schweidischen zoologischen Expedition gesammelt). Results Swedish Zool. Exped. Egypt and White Nile 1901, (Jägerskiöld). 23A: 1–170.
Pseudoechinochasmus satjivani	Verma, 1936	genus inq	sooty gull'	Laridae	bird	Bird	1800-2200	400-600	2200	600	1036728	19	19	Verma, S. C. (1936). Notes on trematode parasites of Indian birds. [Part I]. Allahabad University Studies. v. 12 (Arts and Sc.) (1935), Science Sect. II, Zool., pp. 147–188
Acanthoparyphium cambellensis	Soota, Srivastava and Ghosh, 1969	Himasthlidae	Pluvialis dominica	Charadriidae	bird	Bird	3150 -5220 (4350)	490-810 (690)	5220	810	3.32083e+06	23	23	Soota, Srivastava and Ghosh, 1969 Studies on the Helminth Fauna of the Great Nicobar Island--I PT.1 Trematoda.
Acanthoparyphium cameroni	Gupta & Gupta, 1982	Himasthlidae	Gallinula chloropus	Rallidae	bird	Bird	6450-7710	1000-1200	7710	1200	7.26652e+06	44	44	Gupta, P.C. & Gupta, S.P. (1982) Two new echinostomes from the water-fowls of Uttar Pradesh, India. Indian Journal of Parasitology, 6, 155–158
Acanthoparyphium charadrii	Yamaguti, 1939	Himasthlidae	Anarhynchus alexandrinus	Charadriidae	bird	Bird	2200-3300	400-460	3300	460	1.19224e+06	23	23	Yamaguti 1939 Studies on the helminth fauna of Japan. Part 25. Trematodes of birds IV.
Acanthoparyphium haematopi	Gu & Qiu in Gu, Qiu, Li & Zhu, 1979	Himasthlidae	Haematopus ostralegus	Haematopodidae	bird	Bird	8400	1235-1278	8400	1278	8.43143e+06	23	23	Chen HT. Fauna Sinica. Platyhelminthes. Trematoda. Digenea (I) Beijing, China: Science Press; 1985. pp. 1–697. (in Chinese)
Acanthoparyphium jeetai	Chakrabarti, 2004	Himasthlidae	Calidris minuta	Scolopacidae	bird	Bird	4860-6960	1200-1600	6960	1600	8.74621e+06	23	23	Chakrabarti, Shuvajit. "On a Trematode parasite Acanthoparyphium jeetai n. sp.(Echinostomatidae: Himasthlinae) from Little Stint, Calidrus minuta (Leiser) from Chennai Coast, India." Records of the Zoological Survey of India (2004): 71-78.
Acanthoparyphium kurogamo	Yamaguti, 1939	Himasthlidae	Melanitta nigra, Aythya marila	Anatidae	bird	Bird	1900--3500	220-650	3500	650	1786785	23	23	Yamaguti 1939 Studies on the helminth fauna of Japan. Part 25. Trematodes of birds, IV.
Acanthoparyphium marilae	Yamaguti, 1934	Himasthlidae	Aythya marila, Melanitta fusca	Anatidae	bird	Bird	2500	400	2500	400	785400	23	23	Yamaguti, S. Studies on the helminth fauna of Japan. Part 3. Aviat1 trematodes, II. Jap. Jour. Zool., Vol. 5; No. 4, 1934, p. 566-571.
Acanthoparyphium melanittae	Yamaguti, 1939	Himasthlidae	Melanitta stejnegeri	Anatidae	bird	Bird	2200-3100	500-850	3100	850	2069529	23	23	Yamaguti 1939 Studies on the helminth fauna of Japan. Part 25. Trematodes of birds, IV.
Acanthoparyphium ochthodromi	Tubangui, 1933	Himasthlidae	Charadrius mongolus	Charadriidae	bird	Bird	3900-5400	700-900	5400	900	3817044	23	23	Tubangui 1933 Trematode parasites of philippine vertebrates, VI. Philippine journal of science, 52,(2) 167-
Acanthoparyphium pagollae	Cable, Connor & Balling, 1960	Himasthlidae	Charadrius wilsonia	Charadriidae	bird	Bird	2600-4500	540-830	4500	830	2933469	23	23	Cable, Connor and Balling, 1960 "Digenetic trematodes of Puerto Rican shore birds." Scientific survey of Porto Rico,: XVII, pt2 187-255.
Acanthoparyphium phoenicopteri	(Lühe, 1898) Dietz, 1909	Himasthlidae	Phoenicopterus roseus flamingo	Phoenicopteridae	bird	Bird	2000-2500	330-350	2500	350	687225	23	23	Dietz 1909 Die Echinostomen der vogel. Zoologischer anzeiger 34: 180-192
Acanthoparyphium spinulosum	Johnston, 1917	Himasthlidae	Pluvialis dominica	Charadriidae	bird	Bird	5500	800	5500	800	3455760	23	23	Johnston 1916 J.Roy. Soc, New South wales, 50
Acanthoparyphium spinulosum suzugamo	Yamaguti, 1939	Himasthlidae	Aythya marila	Anatidae	bird	Bird	3000-6600	450-770	6600	770	3.9914e+06	23	23	Yamaguti 1939 Studies on the helminth fauna of Japan. Part 25. Trematodes of birds, IV.
Acanthoparyphium squatarolae	Yamaguti, 1934	Himasthlidae	Pluvialis squatarola	Charadriidae	bird	Bird	1600-2300	380-500	2300	500	903210	23	23	Yamaguti, S. Studies on the helminth fauna of Japan. Part 3. Aviat1 trematodes, II. Jap. Jour. Zool., Vol. 5; No. 4, 1934, p. 566-571.
Acanthoparyphium tyosenense	Yamaguti, 1939	Himasthlidae	Melanitta fusca stejnegeri, M. nigra americana	Anatidae	bird	Bird	2450-3850	500-750	3850	750	2.26784e+06	23	23	Yamaguti 1939 Studies on the helminth fauna of Japan. Part 25. Trematodes of birds, IV.
Aporchis continuus	McCauley & Pratt, 1960	Himasthlidae	Larus canus	Laridae	bird	Bird	14700-32000(22000)	600-970 (750)	32000	970	24378816	60-66; [63-70 total acc Hoberg 1981]	70	McCauley and Pratt, 1960 Journal of Parasitology 46(5); Hoberg 1981 Can. J Zool. 59
Aporchis croaticus	(Stossich, 1889) Stossich, 1905	Himasthlidae	Phalacrocorax aristotelis	Phalacrocoracidae	bird	Bird	32000-38000	1000-1250	38000	1250	37306500	31 acc, to Timon-David 1955	31	Stossich, M. 1889 Vermi parassiti in animali della Croazia. Glasnik Hrvatskoga naravoslovnoga drustva. 4
Aporchis lari	Sultanov, 1961	Himasthlidae	Chroicocephalus ridibundus	Laridae	bird	Bird	19200	1600	19200	1600	24127488	59	59	Data from Sonin 1985 Trematodes of fish eating birds of the palaearctic
Aporchis liouvillei	Dollfus, 1951	Himasthlidae	Larus argentatus	Laridae	bird	Bird	7200	-	7200			"absent" acc to Timon-David 1955 [missing]		Dollfus 1951. Archives de l'Institut Pasteur du Maroc, 4: 104-229
Aporchis massiliensis	Timon-David, 1955	Himasthlidae	Larus argetatus, Ichthyaetus leucophthalmus	Laridae	bird	Bird	14000-41000	1050-1500	41000	1500	48302100	43	43	Timon-David 1955 Trematodes des Goelands de L'ile de Riou. Ann. de Parasitologie, t. XXX, n° 5-6
Aporchis mozambiquus	Deblock, 1966	Himasthlidae	Numenius phaeopus	Scolopacidae	bird	Bird	4000-5500	900-1100	5500	1100	4751670	64	64	Deblock 1966. Sur deux esptces d'~chinostomesHimas- thlinae (TrOmatodes) de Charadriiformes. Description d'dporchis mozarnbiquus n.sp. Mem. Mus. Natl. Hist. Nat. Paris, Ser. A Zool. 41: 127-134.
Aporchis rugosus	Linton, 1928	Himasthlidae	Sterna paradisaea	Laridae	bird	Bird	16000	800	16000	800	10053120	spines missing in original material.		Linton 1929 Notes on trematode parasites of birds Proc. US Nat. Mus. 73(1)
Aporchis segmentatus	Fuhrmann, 1915	Himasthlidae	Thalasseus bergii	Laridae	bird	Bird	21000	2000	21000	2000	32986800	55-57	57	Fuhrmann 1916 Nova Caledonia. Forschungen in Neu-Caledonien und auf den Loyalty-Inseln. Recherches scientifiques en Nouvelle-Calédonie et aux iles Loyalty. A. Zoologie
Cloeophora marisalbi	Ginetsinskaja & Naumov, 1955	Himasthlidae	Arenaria interpres	Scolopacidae	bird	Bird	2500	390	2500	390	765765	29	29	Ginetsinskaya, T. A., & Naumov, D. V. (1955). A new representative of the rare genus of tremátodos Cloeophora Dietz (Trcmatoda: Echinostomatidae) from the turnstone (Arenaria interpres L.). Trudy Zoologicheskogo Instituta. Akademiya Nauk SSSR, 18, 39-41.
Cloeophora micata	Dietz, 1909	Himasthlidae	Arenaria interpres	Scolopacidae	bird	Bird	4500	508	4500	508	1.79542e+06	23	23	Dietz 1909 Die Echinostomiden der Vögel.
Curtuteria arguinae	Desclaux, Russell-Pinto, de Montaudouin & Bachelet, 2006	Himasthlidae	Haematopus ostralegus	Haematopodidae	bird	Bird	metacerc only	metacerc only				33	33	Desclaux, C., Russell-Pinto, F., de Montaudouin, X., & Bachelet, G. (2006). First record and description of metacercariae of Curtuteria arguinae n. sp.(Digenea: Echinostomatidae), parasite of cockles Cerastoderma edule (Mollusca: Bivalvia) in Arcachon Bay, France. Journal of Parasitology, 92(3), 578-587.
Curtuteria australis	Allison, 1979	Himasthlidae	Haematopus finschii	Haematopodidae	bird	Bird	1300-3000 (1800)	260-470 (380)	3000	470	1107414	31	31	Allison 1979 New Zealand Journal of Zoology, Vol. 6, 13·-20
Curtuteria grummti	Odening, 1963	Himasthlidae	Somateria mollissima	Anatidae	bird	Bird	1000-3200	600-900	3200	900	2261952	29	29	ODENING, K. 1963. Echinostomatoidea, Notocotylata und Cyclocoelida (Trematoda, Digenea, Redioinei) aus Vo¨geln des berliner Tierparks. Bijdragen tot de Dierkunde 33: 37–60.
Curtuteria haematopodis	Smogorzhevskaya & Iskova, 1966	Himasthlidae	Haematopus ostralegus	Haematopodidae	bird	Bird	1750-1840	-	1840			33	33	Measures in Allison 1979 SMOgORJEVSKAYA, L. A. ISKoVA, N. I. 1966: Curtuteria haematopodis nov. (Trematoidea, Echinostomatidae, Himasthlinae) - new species from the oystercatcher. Problemy Parazitologii 5: 108-11.
Curtuteria numenii	Reimer, 1963	Himasthlidae	Numenius phaeopus	Scolopacidae	bird	Bird	1300-2150	290-350	2150	350	591014	29	29	Measures in Allison 1979, ad Odening 1963
Himasthla alincia	Dietz, 1909	Himasthlidae	Calidris pusilla	Scolopacidae	bird	Bird	10500	480	10500	480	3958416	31	31	Dietz 1909 Die echinostomen der vogel. Zoologischer anzeiger 34.
Himasthla avosettae	Loos-Frank, 1967	Himasthlidae	Recurvirostra avosetta	Recurvisrostridae	bird	Bird	1900-6500	214-376	6500	376	1.91952e+06	29	29	Diaz and Cremonte 2004 J. Parasitol. 90(2) 308-314
Himasthla californiensis	Deblock, 1966	Himasthlidae	Gallus gallus domesticus	Phasianidae	bird	Bird	4550-11500	440-1110	11500	1110	10025631	31	31	Diaz and Cremonte 2004 J. Parasitol. 90(2) 308-314
Himasthla catoptrophori	Dronen, Badley & Wardle, 1998	Himasthlidae	Tringa semipalmatus	Scolopacidae	bird	Bird	9000-32000	373-980	32000	980	24630144	40	41	Diaz and Cremonte 2004 J. Parasitol. 90(2) 308-314
Himasthla continua	Loos-Frank, 1967	Himasthlidae	Larus spp.	Laridae	bird	Bird	4760-10700	368-751	10700	751	6.31124e+06	29	29	Diaz and Cremonte 2004 J. Parasitol. 90(2) 308-314
Himasthla escamosa	Diaz & Cremonte, 2004	Himasthlidae	Larus dominicanus	Laridae	bird	Bird	2820-5650	240-400	5650	400	1775004	29	29	Diaz and Cremonte 2004 J. Parasitol. 90(2) 308-314
Himasthla fatimae	Das & Ghazi, 2011	Himasthlidae	Ardea alba	Ardeidae	bird	Bird	14700-17700	430-450	17700	450	6255711	34-35	35	Das & Ghazi 2011 Proceedings of Parasitology. 51: 35–45.
Himasthla harrisoni	Johnston, 1917	Himasthlidae	Numenius cyanopus	Scolopacidae	bird	Bird	12000	809	12000	809	7.62466e+06	24 probably not Himasthla	24	Johnston 1916 On the trematodes of Australian Birds. J.Roy. Soc, New South wales, 50
Himasthla incisa	Linton, 1928	Himasthlidae	Melanitta deglandi	Anatidae	bird	Bird	9000	630	9000	630	4453218	27-31	31	Diaz and Cremonte 2004 J. Parasitol. 90(2) 308-314
Himasthla interrupta	Loos-Frank, 1967	Himasthlidae	Larus spp.	Laridae	bird	Bird	5700-10200	376-624	10200	624	4.99891e+06	29	29	Diaz and Cremonte 2004 J. Parasitol. 90(2) 308-314
Himasthla kusasigi	Yamaguti, 1939	Himasthlidae	Larus crassirostris, Tringa ochropus	Laridae, Scolopacidae	bird	Bird	4800-7500	220-240	7500	240	1413720	31	31	Kim and Chun 1984 Bull. Korean Fish. Soc. 17(1). 61-67
Himasthla larina	Ishkulov & Kuklin, 1998	Himasthlidae	Larus argentatus	Laridae	bird	Bird	6900-10500	330-560	10500	560	4618152	29	29	Ishkulov, D. G.; Kuklin, V. V. (1998). On the Fauna of Himasthlina of the East Murman. Parazitologiya. 32(1): 84–94.
Himasthla leptosoma	(Creplin, 1829) Dietz, 1909	Himasthlidae	Tringa sp. Leptodroma sp.	Scolopacidae	bird	Bird	5340-13400	243-462	13400	462	4.86225e+06	29	29	Diaz and Cremonte 2004 J. Parasitol. 90(2) 308-314
Himasthla limnodromi	Didyk & Burt, 1997	Himasthlidae	Limnodromus griseus	Scolopacidae	bird	Bird	14000-27000	420-669	27000	669	1.41867e+07	31	31	Didyk and Burt 1997
Himasthla mcintoshi	Stunkard, 1960	Himasthlidae	Numenius americanus	Scolopacidae	bird	Bird	6000-11000	500-700	11000	700	6047580	35	35	Diaz and Cremonte 2004 J. Parasitol. 90(2) 308-314
Himasthla megacotyla	Yamaguti, 1939	Himasthlidae	Erolia alpina	Scolopacidae	bird	Bird	6100-8500	500-650	8500	650	4339335	29	29	Diaz and Cremonte 2004 J. Parasitol. 90(2) 308-314
Himasthla militaris	(Rudolphi, 1803) Dietz, 1909	Himasthlidae	Numenius arquatus	Scolopacidae	bird	Bird	6150-13170	301-406	13170	406	4.19955e+06	29	29	Diaz and Cremonte 2004 J. Parasitol. 90(2) 308-314
Himasthla multilecithosa	Mendheim, 1940	Himasthlidae	Goura coronata	Columbidae	bird	Bird	5280	288	5280	288	1.19431e+06	29	29	Diaz and Cremonte 2004 J. Parasitol. 90(2) 308-314
Himasthla rhigedana	Dietz, 1909	Himasthlidae	Numenius spp.	Scolopacidae	bird	Bird	9000-37500	500-620	37500	620	18260550	34-38 mostly 36	36	Dietz 1909 Die echinostomen der vogel. Zoologischer anzeiger 34.
Himasthla schachtachtinskoi	Petrov & Saidov, 1961	Himasthlidae	Chroicocephalus ridibundus	Laridae	bird	Bird	6590-7310	440-462	7310	462	2.65247e+06	25	25	Spines from Diaz and Cremonte 2004 Petrov, A. M.; Sailov, D. M. (1961). Discovery of a new species of trematode Himasthla schachtachtinskoi nov. sp. in seagulls (Larus ridibundus) in Azerbaijan. Trudy Azerbaidzh. Ped. Inst. im V. I. Lenina. 17: 39–42.
Himasthla secunda	(Nicoll, 1906) Dietz, 1909	Himasthlidae	Larus spp. Sterna, Haematopus, Numenius	Haematopodidae	bird	Bird	5400-7300	700	7300	700	4013394	29	29	Diaz and Cremonte 2004 J. Parasitol. 90(2) 308-314
Caballerotrema aruanense	Thatcher, 1980	Cabellerotrematidae	Osteoglossum bicirrhosum	Osteoglossidae	FW teleost	Ectotherm	5800-9100 (7800)	390-620 (510)	9100	620	4.43123e+06	29	29	Thatcher, V.E. (1980) Acta Amazonica, 10, 419–423.
Caballerotrema brasiliense	Prudhoe 1960	Cabellerotrematidae	Arapaima gigas	Osteoglossidae	FW teleost	Ectotherm	4600-11300 (6400)	510-740 (610)	11300	740	6.56751e+06	29	29	Thatcher, V.E. (1980) Acta Amazonica, 10, 419–423.
Caballerotrema piscicola	(Stunkard, 1960) Kostadinova and Gibson, 2001	Cabellerotrematidae	Arapaima gigas	Osteoglossidae	FW teleost	Ectotherm	8200-9800	640	9800	640	4.92603e+06	29	29	Stunkard 1960 Biological Bulletin , Dec., 1960, Vol. 119, No. 3 [width inferred from figure]
Echinochasmus crocodili	(Poirier, 1886)	Echinochasmidae	Crocodylus siamensis	Crocodylidae	reptile	Ectotherm	10000	800	10000	800	6283200	24	24	Poirier, J. (1886). Trématodes nouveaux ou peu connus. Bulletin de la Société Philomáthique, Paris. 7 10: 20-40.
Pulchrosomoides elegans	Teixeira de Freitas & Lent, 1937	Echinochasmidae	Iguana iguana	Iguanidae	reptile	Ectotherm	11400-13500	2630-3400	13500	3400	36049860	c.52	52	Spines from Kostadinova 2005 Keys. Measures from Fernandes and Kohn 2014 S. American trematodes parasites of amphibians and reptiles.
Stephanoprora campomica	Nasir & Diaz, 1971	Echinochasmidae	Caiman crocodilus	Alligatoridae	reptile	Ectotherm	4640-5760	380-450	5760	450	2.03576e+06	22	22	Fernandes and Kohn South American trematodes parasites of amphibians and reptiles.
Stephanoprora jacaretinga	(Teixeira de Freitas & Lent, 1938) Yamaguti, 1958	Echinochasmidae	Caiman crocodilus	Alligatoridae	reptile	Ectotherm	3020-5600	580-680	5600	680	2.9908e+06	22	22	Data from Fernandes and Kohn 2014 South American Trematodes parasites of amphibians and reptiles.
Stephanoprora minutus	Bhutta & Khan, 1975	Echinochasmidae	Gavialis gangeticus	Gavialidae	reptile	Ectotherm	1030-1907	272-424	1907	424	635049	24	24	Bhutta and Khan 1975 cuttin in Manter Binder 067, Echinostomatidae R-Z
Stephanoprora nattereri	Ostrowski de Nunez, 2003	Echinochasmidae	Melanosuchus niger	Alligatoridae	reptile	Ectotherm	8800-13000 (11300)	384-576 (520)	13000	576	5.88108e+06	22	22	Ostrowski de Nunez 2003 Annalen des Naturhistorischen Museums in Wien. Serie B für Botanik und Zoologie, 104. Bd. (2002), pp. 399-413
Stephanoprora odhneri	Yamaguti, 1971	Echinochasmidae	Crocodilus siamensis, C. niloticus	Crocodylidae	reptile	Ectotherm	-	-				24	24	Spines from Odhner 1911 [=Allechinostomum crocodili]
Stephanoprora ornata	Odhner, 1902	Echinochasmidae	Crocodilus niloticus	Crocodylidae	reptile	Ectotherm	5000	600	5000	600	2356200	26	26	Odhner, T. (1902). Trematoden aus Reptilien nebst allgemeinen systematischen Bemerkungen. Oefvers. K. Vetensk.-Akad. Förh. 59(1): 19-45
Artyfechinostomum indicum	(Bhalerao, 1927) Yadav, 1959	Echinostomatidae	Uromastix hardwickii [lizard]	Agamidae	reptile	Ectotherm	7500-8100	1700-2000	8100	2000	12723480	42	42	Jain G.P 1960 On the genus Artyfechinostomum (Lane, 1915) (Echinostomatidae: Trematoda). Parasitology 50, 1-5; and Premvati 1960
Artyfechinostomum tandani	(Agrawal, 1963)	Echinostomatidae	Varanus sp.	Varanidae	reptile	Ectotherm	6225	1710	6225	1710	8.36039e+06	42	42	Agrawal V. 1963. Three new trematodes of the fmily Echinostomatidae. Indian J. Helminth. 15
Echinoparyphium lingulatum	Wang, 1984	Echinostomatidae	Pseudobagrus fulvidraco, Siniperca chuatsi	Bagridae	fish	Ectotherm	1680-2540	480-640	2540	640	1.27675e+06	32	32	Wang, P.-Q. (1984). Some digenetic trematodes from fishes in Fujian Province, China. Acta Zootaxonomica Sinica. 9 (2), 122-131
Pameileenia gambiensis	Wright & Smithers, 1956	Echinostomatidae	Grayia tholloni	Colubridae	Reptile	Ectotherm	5000-6000	800-1000	6000	1000	4712400	27	27	Wright and Smithers 1956 Journal of llcltninthotogy. Vol. XXX, 2/3 113-118.
Prionosomoides phrynopsis	(Mané-Garzon & Gil, 1961) Teixeira de Freitas & Dobbin, 1967	Echinostomatidae	Phrynops hillarii	Chelidae	reptile	Ectotherm	8090-14860	1190-1200	14860	1200	1.40053e+07	47	47	Mane-Garzon and Gil, 1961. Comunicaciones zoologicas del museo de historia natural de Montevideo. 87 (vol V)
Prionosomoides scalaris	Teixeira de Freitas & Dobbin, 1967	Echinostomatidae	Phrynops geoffroanus	Chelidae	reptile	Ectotherm	13330-19320	1010-1600	19320	1600	2.42783e+07	46	46	Data from Lima, B. M. F. D., & Kohn, A. (2014). South American trematodes parasites of amphibians and reptiles.
Prionosomoides taiwanensis	Fischthal & Kuntz, 1975	Echinostomatidae	Geoclemys reevesii	Geomydidae	reptile	Ectotherm	3090-5170	445-985	5170	985	3.99961e+06	39-45	45	Fischtal and Kuntz 1975 Proceeding of Helm Socl Wash 42(1)
Singhia kruinensis	Lim Lee Hong & Furtado, 1985	Echinostomatidae	Notopterus spp.	Notopteridae	teleost	Ectotherm	10400-13200	1320-1910	13200	1910	1.98015e+07	31	31	Kostadinova Gibson 2001 Syst. Prasit. 49
Singhia thapari	(Singh, 1953) Yamaguti, 1958	Echinostomatidae	Notopterus chitala	Notopteridae	teleost	Ectotherm	7700-11600	2200-3300	11600	3300	30065112	31	31	Kostadinova Gibson 2001 Syst. Prasit. 49
Dietziella fusiforme	Wang in Wang, Zhao, Chen & Tao, 1983	genus inq	Pseudobagrus fulvidraco	Bagridae	FW teleost	Ectotherm	2320-2720	656-800	2720	800	1.70903e+06	31	31	Wang P.-q.; Zhao Y.-r.; Chen Q.-g.; Tao J.-y. (1983). Notes on some species of parasitic helminths from freshwater fishes and five new species in Hongze Lake. Journal of Fujian Teacher's University. Natural Science Edition. 1983(11): 125-134
Dietziella huaiheensis	Liu, 1989	genus inq	Pseudobagrus fulvidraco	Bagridae	FW teleost	Ectotherm	1410-1730	410-470	1730	470	638609	29	29	LIU, C.w 1989 "Une nouvelle espèce du genre Dietziella de la Province d'Anhui, Chine (Trematodas: Echinostomatidae)." Acta zootaxonomica sinica 14.1: 1-3.
Dietziella jinxiense	Wang, 1982	genus inq	Pseudobagrus vachelli	Bagridae	FW teleost	Ectotherm	1562-2187	330-499	2187	499	857117	25	25	Wang, H.-y. (1982). Parasitic trematodes from fishes of Poyang Lake. II. Four new species of the families Echinostomatidae, Gorgoderidae and Sanguinicolidae. Acta Zootaxonomica Sinica. 7 (4): 353-359.
Dietziella kangshanensis	Wang, 1982	genus inq	Pseudobagrus fulvidraco	Bagridae	FW teleost	Ectotherm	2360-3370	370-450	3370	450	1.19106e+06	31	31	Wang, H.-y. (1982). Parasitic trematodes from fishes of Poyang Lake. II. Four new species of the families Echinostomatidae, Gorgoderidae and Sanguinicolidae. Acta Zootaxonomica Sinica. 7 (4): 353-359.
Dietziella laminae	Wang in Wang, Zhao, Chen & Tao, 1983	genus inq	Siniperca chuatsi	Sinipercidae	FW teleost	Ectotherm	-	-				23	23	Spines from online abstract of Wang P.-q.; Zhao Y.-r.; Chen Q.-g.; Tao J.-y. (1983). Notes on some species of parasitic helminths from freshwater fishes and five new species in Hongze Lake. Journal of Fujian Teacher's University. Natural Science Edition. 1983(11): 125-134
Dietziella minjiana	Wang, 1976	genus inq	Pseudobagrus vachelli	Bagridae	FW teleost	Ectotherm	3200-5600	620-720	5600	720	3.16673e+06	25	25	Abstract of Wang, P. Q. (1976). Studies on the trematode family Echinostomatidae Dietz, 1909 from Fujian.
Himasthla tensa	Linton, 1940	Himasthlidae	Gadus morhua	Gadidae	Teleost	Ectotherm	5320	590	5320	590	2.46521e+06	32	32	ADULT STAGE FROM A FISH?? Linton, E. (1940). Trematodes from fishes mainly from the Woods Hole region, Massachusetts. Proceedings of the United States National Museum. 88: 1-172.
Singhiatrema hyderabadensis	Simha, 1958	Philophthalmidae	Xenochrophis piscator	Colubridae	reptile	Ectotherm	1500-2200	460-580	2200	580	1.00217e+06	22	22	Simha 1958 Studies on the trematode parasites of reptiles found in Hyderabad state. Zeitschrift für Parasitenkunde. 18(3): 161-218
Singhiatrema lali	Chakrabarti, 1967	Philophthalmidae	Hardella thurjii	Geoemydidae	reptile	Ectotherm	-	-				24	24	Spines from Curran et al. 2001 Chakrabarti, K. K. (1967). On a new echinostome (Singhiatrema lali n. sp.) from the intestine of a turtle. Science & Culture. 33: 407–408
Singhiatrema longifurca	Simha, 1958	Philophthalmidae	Xenochrophis piscator	Colubridae	reptile	Ectotherm	1700-3500	610-1340	3500	1340	3683526	22	22	Simha 1958 Studies on the trematode parasites of reptiles found in Hyderabad state. Zeitschrift für Parasitenkunde. 18(3): 161-218
Singhiatrema najai	Chattopadhyaya, 1966	Philophthalmidae	Naja naja	Elapidae	reptile	Ectotherm	1900-2200	570-740	2200	740	1.27863e+06	24	24	Chattopadhyaya, D. R. (1966). On a new trematode of the genus Singhiatrema Simha, 1954, from the cloaca of the Indian cobra in Hyderabad (AP). Indian Journal of Helminthology. 18: 45–49
Singhiatrema piscatora	Dwivedi, 1968	Philophthalmidae	Xenochrophis piscator	Colubridae	reptile	Ectotherm	2090-2350	590-720	2350	720	1.3289e+06	20	20	Dwivedi, M. P. (1968). On a new species of the genus Singhiatrema Simha, 1954 (Trematoda: Echinostomidae). Indian Journal of Helminthology. 19 (1967): 141–144
Singhiatrema singhia	Simha, 1954	Philophthalmidae	Ptyas mucosa	Colubridae	reptile	Ectotherm	1600-2400	1180-1400	2400	1400	2638944	22	22	Simha, S. S. (1958). Studies on the trematode parasites of reptiles found in Hyderabad state. Zeitschrift für Parasitenkunde. 18(3): 161-218
Singhiatrema vietnamensis	Curran, Overstreet, The and Le, 2001	Philophthalmidae	Enhydris chinensis	Homalopsidae	reptile	Ectotherm	2410-2610	760-910	2610	910	1.8654e+06	22-23 most likely 24 as there is a dorsal break	24	Curran et al. 2001 COMPARATIVE PARASITOLOGY, 68(2), JULY
Echinochasmus aspinuosa	Ayoub, Tadros, Elbardicy 2017	Echinochasmidae	Rattus norvegius [exp]	-	mammal	Experimental	850-1200	270-340	1200	340	320443	24	24	Ayoub, Journal of the Egyptian Society of Parasitology 47(1):159-165
Echinochasmus leopoldinae	Scholz, Ditrich & Vargas-Vazquez, 1996	Echinochasmidae	Gallus gallus, Mus [exp]	-	mammal/bird	Experimental	800-1340 (1094)	189-392 (336)	1340	392	412555	20	20	Scholz, T., Ditrich, O., Vargas-Vazquez, J. (1996). Echinochasmus leopoldinae n. sp. (Trematoda: Echinostomatidae) and data on its life-cycle. Systematic Parasitology. 33: 157–165.
Echinochasmus macrocaudatus	Ditrich, Scholz & Vargas- Vazquez, 1996	Echinochasmidae	chicken duck [exp]	-	bird	Experimental	1380-2030 (1560)	376-610 (496)	2030	610	972561	22	22	Ditrich, O., Scholz, T., Vargas-Vazquez, J. (1996). Life-cycle of Echinochasmus macrocaudatus n. sp. (Trematoda: Echinostomatidae). Systematic Parasitology. 33: 225–235.
Echinochasmus pseudobeleocephalus	Kalinina, Besprozvannykh, Tatonova & Shchelkanov, 2023	Echinochasmidae	duck [exp]	-	bird	Experimental	454–554 (502)	139–173 (152)	554	173	75274.3	24	24	Kalinina, K.A.; Besprozvannykh, V.V.; Tatonova, Y.V.; Shchelkanov, M.Y. A Description of Echinochasmus pseudobeleocephalus n. sp. (Echinochasmidae) Based on Morphological and Molecular Data. Animals2023,13,3236
Echinochasmus redioduplicatus	Yamaguti, 1933	Echinochasmidae	rat [exp]	-	mammal	Experimental	2500-3700	700-880	3700	880	2.55726e+06	32	32	Yamaguti, S. (1933). Studies on the helminth fauna of Japan. Part I. Trematodes of birds, reptiles and mammals. Japanese Journal of Zoology. 5: 1–134
Echinochasmus rugosus	Yamaguti, 1933	Echinochasmidae	rat [exp]	-	mammal	Experimental	3500-4500	600-720	4500	720	2544696	30	30	Yamaguti, S. (1933). Studies on the helminth fauna of Japan. Part I. Trematodes of birds, reptiles and mammals. Japanese Journal of Zoology. 5: 1–134
Echinochasmus suifunensis	Besprozvannykh, 1991	Echinochasmidae	Gallus, duck [exp]	-	bird	Experimental	940	220	940	220	162421	22	22	Besprozvannykh, V. V. "Life-cycle of Echinochasmus (Echinochasmus) suifunensis sp. nov.(Trematoda: Echinostomatidae) from the Primorsk Territory." (1991): 58-63.
Echinochasmus truncatum	Wang, 1976	Echinochasmidae	dog [exp]	-	mammal	Experimental	2560	560	2560	560	1.12595e+06	20	20	Data from Chinese Abstract site Baidu. Wang P.-q. (1976). Studies on the trematode family Echinostomatidae Dietz, 1909 from Fujian. Acta Zoologica Sinica. 22 (3): 288–293
Microparyphium kyushuensis	Koga, 1952	Echinochasmidae	chicken [exp]	-	bird	Experimental	-	-				-		Koga, Y. (1952). Studies on the life histories of the trematodes belonging to the family Echinostomatidae. Part 2. On the life history of a new trematode belonging to the genus Microparyphium. Journal of the Kurume Medical Association. 15: 680–692.
Stephanoprora amurensis	Tatonova, Izrailskaia & Besprozvannykh, 2020	Echinochasmidae	Gallus gallus [exp]	-	bird	Experimental	2320-2770 (2510)	250-350 (280)	2770	350	761445	22	22	Tatonova, Y V; Izrailskaia, A V; Besprozvannykh, V V. Parasitology Vol. 147, Iss. 13 p.1469-1479, (Nov 2020): p. 1469-1479.
Stephanoprora aylacostoma	Ostrowski de Nunez & Quintana, 2008	Echinochasmidae	Gallus gallus [exp]	-	bird	Experimental	1728-2256 (2026)	208-256 (239)	2256	256	453597	22	22	Ostrowski de Nunez & Quintana Parasitol Res (2008) 102:647–655
Stephanoprora chasanensis	Besprozvannykh, Rozhkovan & Ermolenko, 2016	Echinochasmidae	Gallus gallus [exp]	-	bird	Experimental	2341-2464 (2932	493-585 (554)	2464	585	1.13211e+06	22	22	Besprozvannykh, Rozhkovan & Ermolenko, 2016 Parasit. Int. 66(1)
Stephanoprora denticulata	(Rudolphi, 1802) Odhner, 1910	Echinochasmidae	Larus spp., Gallus [exp]	-	bird	Experimental	3568	320	3568	320	896738	22	22	Koie 1986 Z. Parasitenkd 72. Measures from Koie pers. comm. in Ostrowski de nunez & Quintana Parasitol. Res 102
Stephanoprora pandei	Nath, 1973	Echinochasmidae	Gallus gallus [exp]	-	bird	Experimental	-	-				22	22	Spines from Nath 1973 online abstract. Nath, D. (1973). Indian Journal of Animal Sciences. 43 (9): 880–886.
Artyfechinostomum mehrai	(Faruqui, 1930) Yadav, 1959	Echinostomatidae	Mus [exp]	-	mammal	Experimental	4800-8400	1900-3400	8400	3400	22431024	43	43	Widths inferred from illustration. Jain G.P 1960 Further obsrvations on Artyfechinostomum mehrai... Parasitology 50
Echinoparyphium bioccalerouxi	Dollfus, 1953	Echinostomatidae	Rattus norvegicus [exp]	-	mammal	Experimental	3000	550	3000	550	1295910	43	43	Spines from Busher Parasitol., 64(1), 1978, pp. 52-58. Size from MacDonald 1981. Dollfus, R. P. (1953). Sulla forma adulta di un Echinostomide (Trematoda Digenea) ottenuta sperimentalmente nel ratto bianco di laboratorio. Rendiconti Accademia Lincei. 14 (5): 658–665.
Echinoparyphium colchicum	Dzhavelidze, 1970	Echinostomatidae	? [exp]	?	bird	Experimental	600-800	240	800	240	150797	53	53	Dzhavelidze, G. I. (1970). On the life cycle of Echinoparyphium colchicum spec. nov. Soobscenija Akademii Nauk Gruzinskoj SSR. 21 (1958): 327–333.
Echinoparyphium combesi	Kechemir, 1980	Echinostomatidae	Lab mouse, chicks [exp]	-	mammal/bird	Experimental	3394-4174 (3810)	610-840 (742)	4174	840	2.75374e+06	43	43	Kechemir N. 1980. Annales de Parasitologie Humaine et Comparee, 55, 57–68.
Echinoparyphium dunni	Lie & Umathevy, 1965	Echinostomatidae	birds [exp]	-	bird	Experimental	2300-3400	429-710	3400	710	1.89596e+06	47 specimens had 43, 2 had 45	43	Lie, K.J. and Umathevy, T., 1965. Studies on Echinostomatidae (Trematoda) in Malaya. X. The life history of Echinoparyphium dunni sp. n. The Journal of Parasitology, pp.793-799.
Echinoparyphium lanceolatum	Singh, 1975	Echinostomatidae	duck [exp]	-	bird	Experimental	3800-4000	338-481	4000	481	1.51111e+06	45	45	Singh. U. 1975. Studies on echinostomes in India IV. Morphology and life history of Echinopharyphium lanceolatum n.sp. (Trematoda : Echinostomatidae). Proc. Nat. Acad. Sci., India, 45, 261-268.
Echinoparyphium megacirrus	Semenas, Brugni & Ostrowski de Nunez, 1999	Echinostomatidae	chicken [exp]	-	bird	Experimental	1920-3120 (2432)	352-416 (381)	3120	416	1.01939e+06	43	43	Semenas, L., Brugni, N., Ostrowski de Núñez, M. (1999). Metacercariae of Echinostomatidae in Diplodon chilensis (Unionacea, Pelecypoda) and description of Echinoparyphium megacirrus sp. n. in Patagonia (Argentina). Acta Parasitologica. 44 (1): 63–67
Echinoparyphium montgomeriana	Appleton, Donnelly & Eriksson, 1983	Echinostomatidae	pigeon [exp]	-	bird	Experimental	3020	520	3020	520	1.23339e+06	43	43	Appleton et al 1983 s. Afr. J. Zoo I. 1983, 18(4)
Echinoparyphium pseudorecurvatum	Kiseliene & Grabda-Kazubska, 1990	Echinostomatidae	chicken, duck, pigeon [exp]	-	bird	Experimental	2356-4409	428-740	4409	740	2.56249e+06	45	45	Kiseliene, V.; Grabda-Kazubska, B. (1990). Echinoparyphium pseudorecurvatum sp. n. (Trematoda, Echinostomatidae) and its life cycle. Acta Parasitologica Polonica. 35 (4): 285–295
Echinoparyphium ralphaudyi	Lie, Heyneman, Jeyarasasingam, Mansour, Lee, Lee & Kostanian, 1975	Echinostomatidae	various birds [exp]	-	bird	Experimental	4200-7400 (5800)	2600-4300 (3500)	7400	4300	24991428	43	43	Lie, K. J., Heyneman, D., Jeyarasasingam, U., Mansour, N., Lee, H. F., Lee, H., & Kostanian, N. (1975). The life cycle of Echinoparyphium ralphaudyi sp. n.(Trematoda: Echinostomatidae). The Journal of Parasitology, 59-65.
Echinoparyphium serratum	Howell, 1968	Echinostomatidae	domestic duck [exp]	-	bird	Experimental	1700-2200 (2100)	380-480 (410)	2200	480	829382	37	37	Howell, Parasitology (1968), 58, 573-582
Echinoparyphium spiniferum	(La Valette St. George, 1855) Ahmed, 1959	Echinostomatidae	domestic duck [exp]	-	bird	Experimental	2670-4000	552-765	4000	765	2403324	37	37	Ahmed, Z. (1959). Die Cercarienfauna der Umgebung von Münster (Westf.) und der experimentell ermittelte Individualcyclus von Echinoparyphium spiniferum La Valette (Trematoda). Zeitschrift für Parasitenkunde. 19 (1): 67–99
Echinoparyphium vitellocompactum	Singh, 1976	Echinostomatidae	duck [exp]	-	bird	Experimental	2650-2880	221-260	2880	260	588108	45	45	Singh, U. (1976). Studies on Echinostomes in India. V. Morphology and life histofy of Echinoparyphium vitellocompactum n. sp.(Trematoda: Ecbinostomatidae). Proc, Natl. Acad. Sci. India, 46, 519-526.
Echinostoma audyi	Lie & Umathevy, 1965	Echinostomatidae	birds [exp]	-	bird	Experimental	6000-11100	800-1500	11100	1500	13076910	37	37	Lie, K. J.; Umathevy, T. (1965). Studies on Echinostomatidae (Trematoda) in Malaya VIII. The life history of Echinostoma audyi sp. n. Journal of Parasitology. 51 (5): 781–788
Echinostoma barbosai	Lie & Basch, 1966	Echinostomatidae	chicks, ducks, pigeons [exp]	-	bird	Experimental	3648-7828	456-958	7828	958	5.88989e+06	37	37	Lie and Basch 1966 J. Parasit. 52(6)
Echinostoma bolschewense	(Kotova, 1939) Nasincova, 1991	Echinostomatidae	hamster, chicken [exp]	-	mammal/bird	Experimental	7360-12490 (9820)	1990-1570 (1220)	12490	1570	1.54011e+07	37	37	Nasincova 1991 Folia Parasitologica 38:143-154
Echinostoma chankense	Izrailskaia, Besprozvannykh & Tatonova, 2021	Echinostomatidae	Rattus norvegicus [exp]	-	mammal	Experimental	7670-9117	755-990	9117	990	7.08889e+06	27	27	Izrailskaia, A. V.; Besprozvannykh, V. V.; Tatonova, Y. V. (2021). Echinostoma chankensis nom. nov., other Echinostoma spp. and Isthmiophora hortensis in East Asia: morphology, molecular data and phylogeny within Echinostomatidae. Parasitology. 1-17
Echinostoma cinetorchis	Ando & Ozaki, 1923	Echinostomatidae	chicken [exp]	-	bird	Experimental	11200-16000	5600-6862	16000	6862	8.62306e+07	37	37	Izrailskaia, A. V.; Besprozvannykh, V. V.; Tatonova, Y. V. (2021). Echinostoma chankensis nom. nov., other Echinostoma spp. and Isthmiophora hortensis in East Asia: morphology, molecular data and phylogeny within Echinostomatidae. Parasitology. 1-17
Echinostoma donosoi	Nasir, 1964	Echinostomatidae	pigeon [exp]	-	bird	Experimental	3627-5370	702-1631	5370	1631	6.8789e+06	31	31	Nasir, P. (1964). Studies on freshwater larval trematodes. Part VI. Experimental observations on various stages in the life cycle of Echinostoma donosoi n.sp. (Echinostomatidae: Trematoda) from Venezuela. Boln Inst. Oceanogr. Univ. Oriente, Venezuela. 3 (1-2): 144–167.
Echinostoma gotoi	Ando & Ozaki, 1923	Echinostomatidae	ducks [exp]	-	bird	Experimental	13560-20510 (15230)	2040-2920 (2630)	20510	2920	4.7037e+07	45	45	Spines from MacDonald 1981 Ando, A.; Ozaki, Y. (1923). On four new species of trematodes of the genus Echinostoma. Dobutsugaku Zasshi. (413) 35: 108–119
Echinostoma hystricosum	Lie & Umathevy, 1966	Echinostomatidae	birds [exp]	-	bird	Experimental	4900-10100	700-1300	10100	1300	10312302	47	47	Lie and Umathevy 1966 The Journal of Parasitology, 449-453.
Echinostoma jurini	(Skvortzov, 1924) Dimitrov & Kanev, 1992	Echinostomatidae	hamster, rat [exp]	-	mammal	Experimental	6600-14000	580-1340	14000	1340	14734104	37	37	Kanev et al 1995 Ann. Naturhist. Mus. Wien 97B
Echinostoma kashmirense	Chishti & Ahmad, 1992	Echinostomatidae	domestic duck [exp]	-	bird	Experimental	13040	1550	13040	1550	1.58745e+07	25	25	Data from Hulio et al. 2023 Int. J. Biol. Biotech. 20(4)
Echinostoma katsuradai	Kurisu, 1930	Echinostomatidae	blackbird, mammal [exp]	-	bird/mammal	Experimental	not given	not given				25	25	Kurisu, S. (1930). Studies on Trematoda found in Viviparus as larval host in Japan. Sei-l-Kwai Zasshi, Tokyo. (535) 49 (9): 65–73
Echinostoma lahorensis	Bhutta & Khan, 1974	Echinostomatidae	chicken [exp]	-	bird	Experimental	not given	not given				45	45	spines from Hulio et al 2023. Bhutta, M.S.; Khan, D. (1974). Studies on the life cycle of Echinostoma lahorensis, new species (Trematoda: Echinostomatidae). Pakistan Journal of Zoology. 6 (1-2)
Echinostoma liei	Jeyarasasingam, Heyneman, Lim & Mansour, 1972	Echinostomatidae	hamster, chicken [exp]	-	mammal/bird	Experimental	5635-7982 (6862)	1122-1785 (1480)	7982	1785	1.11903e+07	37	37	Jeyarasasingam, Heyneman, Lim, Mansour 1972 Parasitology 65
Echinostoma londonense	(Khan, 1960) Khan, 1961	Echinostomatidae	pigeon [exp]	-	bird	Experimental	4050-5400	405-930	5400	930	3.94428e+06	37	37	Khan, D. "The life history of Echinostoma londonensis n. sp., the adult of Cercaria londonensis Khan, 1960." Journal of Helminthology 35, no. 1-2 (1961): 119-132.
Echinostoma luisreyi	Maldonado, Vieira & Lanfredi, 2003	Echinostomatidae	mice, hamster [exp]	-	mammal	Experimental	7111-9333	1666-2222	9333	2222	1.62876e+07	37	37	Maldonado, Vieira, Lanfredi 2003 J. Parasitol. 89(4)
Echinostoma macrorchis	Ando & Ozaki, 1923	Echinostomatidae	rattus norvegicus [exp]	-	mammal	Experimental	3650-5050 (4369)	680-900 (785)	5050	900	3569643	45	45	Lo 1995 The Journal of Parasitology, Vol. 81, No. 4 (Aug., 1995), pp. 569-576
Echinostoma maldonadoi	Valadão, Alves & Pinto in Valadão, Alves, López-Hernández, Assis, Coelho, Geiger & Pinto, 2023	Echinostomatidae	Meriones unguiculatus gerbil [exp]		mammal	Experimental	9100-12200 (10800)	1800-2400 (2000)	12200	2400	22996512	37	37	Valadão MC, Alves PV, López- Hernández D, Assis JCA, Coelho PRS, Geiger SM, Pinto HA (2023). Parasitology 150, 337–347
Echinostoma miyagawai	Ishii, 1932	Echinostomatidae	ducks, chicken, pigeon, rat [some exp]	-	bird/mammal	Experimental	9163–11014 (9990)	1029–1272 (1159)	11014	1272	1.10033e+07	37	37	Data from Faltýnková, A.; Georgieva, S.; Soldánová, M.; Kostadinova, A. (2015). A re-assessment of species diversity within the 'revolutum' group of Echinostoma Rudolphi, 1809 (Digenea: Echinostomatidae) in Europe. Systematic Parasitology. 90 (1): 1–25.,
Echinostoma nasincovae	Faltýnková, Georgieva, Soldánová & Kostadinova, 2015	Echinostomatidae	Mesocricetus auratus [exp]	-	mammal	Experimental	4298-4776 (4597)	836-925 (866)	4776	925	3.46974e+06	37	37	Faltýnková, A.; Georgieva, S.; Soldánová, M.; Kostadinova, A. (2015). A re-assessment of species diversity within the 'revolutum' group of Echinostoma Rudolphi, 1809 (Digenea: Echinostomatidae) in Europe. Systematic Parasitology. 90 (1): 1–25
Echinostoma paraensei	Lie & Basch, 1967	Echinostomatidae	hamster, mice, rat [exp]	-	mammal	Experimental	7490-16033	792-1950	16033	1950	2.4555e+07	37	37	Lie and Basch, 1967. J. Parasitol. 53(6)
Echinostoma parvocirrus	Nassi & Dupouy, 1988	Echinostomatidae	Cairina moschata [exp]	-	bird	Experimental	6710-8420	1250-1500	8420	1500	9919602	37	37	Nassi, H.; Dupouy, J. (1988). Etude expérimentale du cycle biologique d'Echinostoma parvocirrusn. sp. (Trematoda : Echinostomatidae), parasite larvaire deBiomphalaria glabrataen Guadeloupe. Annales de Parasitologie Humaine et Comparée. 63 (2): 103–118
Echinostoma parvum	Lutz, 1928	Echinostomatidae	Columba livia [exp]	-	bird	Experimental	not given	not given				35	35	Spines from Lunaschi et al 2018 Rev. Mex. Biodivers. 89. No measures given in Lutz 1928
Echinostoma pinnicaudatum	Nasir, 1961	Echinostomatidae	pigeon [exp]	-	bird	Experimental	5528-7064	816-1056	7064	1056	5.85876e+06	37	37	Nasir, P. (1961). Observations on the life cycle of Echinostoma pinnicaudatum, n. sp., (Echinostomatidae: Trematoda). Proceedings of the Helminthological Society of Washington. 28 (2): 207–212
Echinostoma porteri	Fashuyi, 1985	Echinostomatidae	chicks, pigeon, rat [exp]	-	bird/mammal	Experimental	7700	1250	7700	1250	7559475	35	35	Sizes estimated from growth graph in Fashuyi 1984 Folia Parasitologica 31:113-119
Echinostoma rodriguesi	Hsu, Lie & Basch, 1968	Echinostomatidae	chick, pigeon, hamster, mouse [exp]	-	bird/mammal	Experimental	3874-6800	545-1291	6800	1291	6.89487e+06	37	37	Hsu, Lie, Basch 1968 J. Parasitol. 54(2)
Echinostoma togoensis	Jourdane & Kulo, 1981	Echinostomatidae	mouse [exp]	-	mammal	Experimental	2590-5520 (4580)	1200-1550 (1375)	5520	1550	6.71988e+06	37	37	Jourdane and Kulo, 1981 Ann. Parasitol. Hum. Comp. 56)5)
Echinostoma trivolvis	(Cort, 1914) Kanev, Vassilev, Lie & Fried, 1988	Echinostomatidae	experimental birds and mammals	-	bird/mammal	Experimental	5500-21000	500-1500	21000	1500	24740100	37	37	Kanev et al. 1995 Syst. Parasit. 32;61-70
Euparyphium guerreroi	Tubangui, 1931	Echinostomatidae	Rattus norvegicus [exp]	-	mammal	Experimental	2920–4030	370–500	4030	500	1582581	55	55	Data from Nunez, Drag, Jones and Lunaschi 2018 J. Helminth. 92)5)
Euparyphium paramurinum	Velasquez, 1964	Echinostomatidae	guinea pig [exp]	-	mammal	Experimental	2610-4230	460-760	4230	760	2.5249e+06	43-45	45	Velasquez 1964 J. Parasitology 50(1)
Hypoderaeum dingeri	Lie, 1964	Echinostomatidae	ducks, geese [exp]	-	bird	Experimental	6100-10200	840-1400	10200	1400	11215512	49-54 mostly 50	50	Data from MacDonald 1981
Hypoderaeum essexensis	(Khan, 1960) Khan, 1962	Echinostomatidae	duck [exp]	-	bird	Experimental	4050-6520	900-1110	6520	1110	5.6841e+06	49	49	Khan 1962 J. Helminth. 36(1-2)
Isthmiophora hortensis	(Asada, 1926) Kostadinova & Gibson, 2002	Echinostomatidae	Rattus, mouse [exp]	-	mammal	Experimental	5376-6463	1362-1826	6463	1826	9.26885e+06	27	27	Kostadinova & Gibson 2002 Systematic Parasitology 52: 205–217,
Neoacanthoparyphium echinatoides	(de Filippi, 1854) Odening, 1962	Echinostomatidae	Anas platyrhynchos [exp]	-	bird	Experimental	not given	not given				49-51-53 (mostly 49)	49	Odening, K. (1962). Bemerkungen zum Exkretions-system dreier echinostomer Cercarien sowie zur Identitat der Gattungen Neoacanthoparyphium Yamaguti und Allopetasiger Yamaguti (Trematoda : Echinostomatidae). Zeitschrift für Parasitenkunde. 21: 521–534
Neoacanthoparyphium linguiforme	(Kogame, 1935) Odening, 1962	Echinostomatidae	rat [exp]	-	mammal	Experimental	-	-				>40		Kogame, Y. (1935). Petasiger linguiformis an aus den Provinzen Chiba und Ibaraki einer Susswasserschnecke - Viviparus malleatus (Reeve). Tokyo Iji-Shinshi. 2196–2201
Acanthoparyphium macracanthum	Rybakov & Lukomskaya, 1988	Himasthlidae	Gallus gallus [exp]	-	bird	Experimental	1800-2330 (2100)	560-825 (700)	2330	825	1.50974e+06	23	23	Rybakov, A. V., and O. G. Lukomskaya. "The life-cycle of Acanthoparyphium macracanthum n. sp.(Trematoda, Echinostomatidae)." Parazitologia (1988): 224-229.
Acanthoparyphium paracharadrii	Velasquez, 1964	Himasthlidae	guinea pig, duckling [exp]	-	mammal/bird	Experimental	1390-1910	280-400	1910	400	600046	23	23	Velasquez, C. C. (1964). Life history of Acanthoparyphium paracharadrii sp. n.(Trematoda: Echinostomatidae). The Journal of Parasitology, 261-265.
Acanthoparyphium shinanense	Ryoo, Jung, Chang, Hong, Shin & Chai, 2021	Himasthlidae	Gallus gallus [exp]	Phasianidae	bird	Experimental	3180 (2890–3550)	680(610–850)	3550	850	2.36994e+06	23	23	Ryoo et al. 2021 Korean J Parasitol. Aug;59(4):341-353
Himasthla compacta	Stunkard, 1960	Himasthlidae	Larus argentatus [exp]	-	bird	Experimental	3000-4300	350-440	4300	440	1.48598e+06	29	29	Diaz and Cremonte 2004 J. Parasitol. 90(2) 308-314
Himasthla littorinae	Stunkard, 1966	Himasthlidae	Larus argentatus [exp]	-	bird	Experimental	2000-5400	300-410	5400	410	1.73888e+06	29	29	Diaz and Cremonte 2004 J. Parasitol. 90(2) 308-314
Himasthla quissetensis	(Miller & Northup, 1926) Stunkard, 1934	Himasthlidae	Larus argentatus [exp]	-	bird	Experimental	5000-10200	500-750	10200	750	6008310	31	31	Stunkard 1938 The Biological Bulletin 75(1) 145-164
Echinochasmus brevivitellus	Fahmy, Khalifa & Sakla, 1981	Echinochasmidae	Felis catus	Felidae	mammal	Mammal	3600-6300	370-378	6300	378	1.87035e+06	22	22	Fahmy, M. A. M.; Khalifa, R.; Sakla, A. A. (1981). Study on two echinochasmid parasites (Trematoda: Echinochasmidae) from Upper Egyptian cats. Assiut Veterinary Medical Journal. 8 (15-16 Supplement): 71–75
Echinochasmus canai	Chatterji, 1956	Echinochasmidae	Canis lupus familiaris	Canidae	mammal	Mammal	1064-1162	468	1162	468	427113	22	22	Chatterji, P. N. (1956). On a new species of Echinochasmus from the intestine of a dog. Indian Journal of Helminthology. 6 (1954): 1–6
Echinochasmus caninus	(Verma, 1935) Baschkirova, 1947	Echinochasmidae	Canis lupus familiaris	Canidae	mammal	Mammal	1000-1500	400-750	1500	750	883575	24	24	Verma, S. C. (1935, June). Studies on the Indian species of the genus Echinochasmus, part 1. and on an allied new genus Episthochasmus. In Proceedings of the Indian Academy of Sciences-Section B (Vol. 1, pp. 837-856). Springer India.
Echinochasmus elongatus	Miki, 1923	Echinochasmidae	Canis lupus familiaris, Felis catus	Canidae, Felidae	mammal	Mammal	4200-4500	1040-1120	4500	1120	3958416	30	30	Measures from Chen Xhintao 1985 from Chinese Zoological Records. Miki, T. (1923). Studies on a new trematode, Echinochasmus elongatus n. sp. with tadpole as intermediate host. Atti Igakkawai Zassi. 30: 162–168.
Echinochasmus fujianensis	Chen in Chen, Lin, Chen, Fang, Guo, Xu & Wu, 1992	Echinochasmidae	dogs, cats, pigs, rats and man	-	mammal	Mammal	1250–1790	375–518	1790	518	728239	24	24	Chai, JY. (2019). Echinostomes. In: Human Intestinal Flukes. Springer, Dordrecht. https://doi.org/10.1007/978-94-024-1704-3_2
Echinochasmus hangzhouensis	Jiang & Sun, 1990	Echinochasmidae	Viverricula indica	Viverridae	mammal	Mammal	21000-26000	1400-2100	26000	2100	42882840	31	31	Jiang, P.; Sun, X. (1990). A new species of Echinochasmus parasitic in civet (Trematoda: Echinostomatidae). Acta Zootaxonomica Sinica. 15 (2): 140–143.
Echinochasmus indicus	Varghese, Pillai, Pythal, Sundaram & Peter, 1973	Echinochasmidae	Canis lupus familiaris	Canidae	mammal	Mammal	1520-3008	512-608	3008	608	1.43639e+06	24	24	Varghese, G. C.; Pillai, K. M.; Pythal, C.; Sundaram, R.K.; Peter, C.T. (1973). On Echinochasmus indicus n. sp. (Trematoda: Echinostomatidae) from a dog. Kerala Journal of Veterinary Science. 4 (2): 127–132. [now Journal of Veterinary and animal science]
Echinochasmus japonicus	Tanabe, 1926	Echinochasmidae	dogs, cats, pigs, rats, man, ducks, egrets	-	mammal/bird	Mammal	600-900	160-180	900	180	127235	24	24	Yamaguti 1939 Studies on the helminth fauna of Japan. Part 25. Trematodes of birds, IV.
Echinochasmus jiufoensis	Liang & Ke, 1987	Echinochasmidae	Homo sapiens	Hominidae	mammal	Mammal	550-790	240-300	790	300	186140	24	24	Data from Chai 2019 Human parasites, Liang C.; Ke X.-l. (1987). A new trematode from an infant, Echinochasmus jiufoensis (Trematoda: Echinostomatidae). Annual Bulletin of the Society of Parasitology Guangdong Province. 8-9: 122–124.
Echinochasmus liliputanus	(Looss, 1896) Odhner, 1910	Echinochasmidae	Homo sapiens	Hominidae	mammal	Mammal	1680–1760	230-400	1760	400	552922	24	24	Data from Chai 2019 Human parasites
Echinochasmus magnovatus	(Stunkard & Haviland, 1924) Price, 1931	Echinochasmidae	Rattus norvegicus	Muridae	mammal	Mammal	800-1000	130-230	1000	230	180642	20	20	Stunkard, H. W., & Haviland, C. B. (1924). Trematodes from the rat. American Museum novitates; no. 126.
Echinochasmus megadermi	Salem, 1975	Echinochasmidae	Megaderma lyra [bat]	Megadermatidae	mammal	Mammal	540- 610	310 -320	610	320	153310	22	22	Chakrabarti and Chatterjee 2005 Trematodes of birds and mammals. in: Fauna of Andra Pradesh. State Fauna Series pp1-98 zoological survey of India
Echinochasmus perfoliatus	(Ratz, 1908) Gedoelst, 1911	Echinochasmidae	Canis, Felis	Canidae, Felidae	mammal	Mammal	3000-4000	600-1000	4000	1000	3141600	24	24	Zoologisches Zentralblatt 17(1) 1910
Echinochasmus perfoliatus shieldsi	Tubangui, 1922	Echinochasmidae	Canis lupus familiaris	Canidae	mammal	Mammal	1600-2050	390-520	2050	520	837236	24	24	Tubangui, M. A. (1922). Two new intestinal trematodes from the dog in China. Proceedings of the United States National Museum. (2415) 60 (20): 1–12.
Echinochasmus perfoliatus var. aegyptius	Fahmy, Khalifa & Sakla, 1981	Echinochasmidae	Felis catus	Felidae	mammal	Mammal	2870-4120	443-460	4120	460	1.48849e+06	24	24	Fahmy, M. A. M.; Khalifa, R.; Sakla, A. A. (1981). Study on two echinochasmid parasites (Trematoda: Echinochasmidae) from Upper Egyptian cats. Assiut Veterinary Medical Journal. 8 (15-16 Supplement): 71–75
Echinochasmus ryjikovi	Kozlov, 1963	Echinochasmidae	Vulpes vulpes, Nyctereutes procyonides	Canidae	mammal	Mammal	920	260	920	260	187868	22	22	Kozlov, D. P. (1963). Helminth fauna of Canidae in the Far East. Trudy Gel'mintologicheskoi Laboratorii. Akademiya Nauk SSSR. 13: 56–74
Echinochasmus schwartzi	Price, 1931	Echinochasmidae	Ondatra zibethica, dog	Cricetidae	mammal	Mammal	1500-2100	449-620	2100	620	1.02259e+06	22	22	Price 1931 Proceedings U. S. National Museum, Vol. 79, Art. 4.
Stephanoprora advena	(Shchupakov, 1936) Eslami & KIani, 2009	Echinochasmidae	Phoca caspica	Phocidae	mammal	Mammal	-	-				22	22	Spines from Saeed et al. 2018. Shchupakov, I. G. (1936). Parasitic fauna of the Caspian seal. Uchen. Zapiski Leningrad. Gosudarstv. Univ. Bubnov. (7), s. Biol. (3): 134–143
Stephanoprora mahendrai	(Garg, 1965)	Echinochasmidae	Platanista gangetica	Platanistidae	mammal	Mammal	7500-14600	1300-4800	14600	4800	55040832	24	24	Garg, R. K. (1965). A new echinostome from the gangetic dolphin. Agra University Journal of Research. 14 (2): 101–104
Artyfechinostomum africanum	Albaret, Thiaucourt & di Maria, 1990	Echinostomatidae	Civettictis civetta	Viverridae	mammal	Mammal	12500-16600	5250-5600	16600	5600	73010784	mostly missing, total unknown		Albaret, Jean-Louis, François Thiaucourt, and A. di Maria. "Artyfechinostomum africanum sp. nov.(Digenea, Echinostomatidae), a parasite of Civettictis civetta in Ethiopia." (1990): 35-41.
Artyfechinostomum malayanum	(Leiper, 1911) Menheim, 1943	Echinostomatidae	Homo sapiens	Hominidae	mammal	Mammal	12000	3000	12000	3000	28274400	43	43	Fantham, Stephens and Theobald 1920 The animal parasites of man
Artyfechinostomum munshii	Deodhar, Patil-Kulkarni & Karyakarte, 1967	Echinostomatidae	Canis lupus familiaris	Canidae	mammal	Mammal	6450-10300	1940-2700	10300	2700	21841974	38	38	Deodhar, N. S., V. G. Patil-Kulkarni, and P. P. Karyakarte. "On the occurrence of a new species of genus Artyfechino-stomum Lane, 1915 in a dog in Bombay." Indian Journal of Helminthology 19, no. 2 (1968): 122-125.
Artyfechinostomum oraoni	Bandyopadhyay, Manna & Nandy, 1989	Echinostomatidae	Human, pig, dog	Hominidae, Suidae	mammal	Mammal	4000-5100	700-750	5100	750	3004155	41	41	Chai 2009 Echinostomes in humans. in The biology of echinostomes Frie and Toledo. Springer.; Bandyopadhyay, A. K., Manna, B., and Nandy, A. 1989. Human infection of Artyfechinostomum oraoni n. sp. (Paryphostominae: Echinostomatidae) in a tribal community, “Oraons’ in West Bengal, India. Indian Journal of Parasitology 13:191–196.
Artyfechinostomum paradoxuri	Baugh, 1962	Echinostomatidae	Paradoxurus hermaphroditus [palm civet]	Viverridae	mammal	Mammal	7570	2250	7570	2250	1.33773e+07	41-42	41	Data from Premvati and Pandi 1974 Proc. Helm. Soc. Wash. 41(2). 151-160
Artyfechinostomum primatum	(Premvati 1960)	Echinostomatidae	Macaca mulatta	Cercopithecidae	mammal	Mammal	9840-10480	1570-3860	10480	3860	3.17716e+07	33	33	Premvati. (1960). Reptiliotrema primata n. sp. (Echinostomatidae) from the intestine of rhesus monkeys. Annals of Zoology, Agra. 3: 117–121
Artyfechinostomum sufrartyfex	Lane, 1915	Echinostomatidae	Homo, Sus	Hominidae, Suidae	mammal	Mammal	9000	2500	9000	2500	17671500	39	39	Lane, Clayton. "Artyfechinostomum sufrartyfex. A new parasitic echinostome of man." Indian Journal of Medical Research 2, no. 4 (1915): 977-983.
Bashkirovitrema africanum	Dronen, 2009	Echinostomatidae	otters	Mustelidae	mammal	Mammal	11000-17400 (14800)	950-1125 (1046)	17400	1125	15374205	27	27	Dronen 2009 Systematic Parasitology. 74 (3): 169-185
Bashkirovitrema canadense	Dronen, 2009	Echinostomatidae	mink	Mustelidae	mammal	Mammal	18800-30700 (23900)	1050-1885 (1413)	30700	1885	4.54507e+07	27	27	Dronen 2009 Systematic Parasitology. 74 (3): 169-185
Bashkirovitrema incrassatum	(Diesing, 1850) Skrjabin, 1944	Echinostomatidae	otters	Mustelidae	mammal	Mammal	7000-19000	1300	1900	1300	1939938	27	27	Dronen 2009 Systematic Parasitology. 74 (3): 169-185; Data from Braun 1901
Echinoparyphium contiguum	Barker & Bastron in Barker, 1915	Echinostomatidae	Ondatra zibethicus	Cricetidae	mammal	Mammal	3300-3400	570-700	3400	700	1869252	37	37	Barker, F.D., 1915. Parasites of the American muskrat (Fiber zibethicus). The Journal of Parasitology, 1(4), pp.184-197.
Echinoparyphium hydromyos	Angel, 1967	Echinostomatidae	Hydromys chrysogaster	Muridae	mammal	Mammal	2370-5890 (4880)	530-750 (670)	5890	750	3.4695e+06	45	45	Angel, L. M. (1967). The life-cycle of Echinoparyphium hydromyos sp.nov. (Digenea: Echinostomatidae) from the Australian water-rat. Parasitology. 57 (1): 19–30
Echinoparyphium japonicum	Ando & Ozaki, 1923	Echinostomatidae	Rattus norvegicus	Muridae	mammal	Mammal	2880-3790	390-470	3790	470	1.39903e+06	35	35	Ozaki, Y. (1923). On four new species of trematodes of the genus Echinostoma. Dobutsugaku Zasshi. (413) 35: 108–119
Echinoparyphium scapteromae	(Sutton, 1983) Sutton & Lunaschi, 1994	Echinostomatidae	Scapteromys aquaticus	Cricetidae	mammal	Mammal	1600-3450 (2770)	450-900 (760)	3450	900	2438667	42-45	45	Sutton Lunaschi 1994 The digenean parasites of Cricetiae and Muridae from the province of Buenos Aires, Argentina.
Echinostoma armigerum	Barker & Irvine in Barker, 1915	Echinostomatidae	Ondotra zibethicus	Cricetidae	mammal	Mammal	9400-12400	1200-1800	12400	1800	17530128	37	37	Barker, F. D. (1915). Parasites of the American Muskrat (Fiber zibethicus). Journal of Parasitology. 1 (4): 184–197
Echinostoma bengalensis	Shafi, Ghazi, Ali & Noo-un-Nisa, 1986	Echinostomatidae	Bandicota bengalensis	Muridae	mammal	Mammal	-	-				?40		Shafi, M. M.; Ghazi, R. R.; Ali, R.; Noor-un-Nisa. (1986). Echinostoma bengalensis sp.n. (Trematoda: Echinostomatidae) in rice-rat Bandicota bengalensis of Sind, Pakistan. Proceedings of Parasitology. 2: 28–35
Echinostoma callawayensis	Barker & Noll in Barker, 1915	Echinostomatidae	Ondotra zibethicus	Cricetidae	mammal	Mammal	4280-6910	1040-1490	6910	1490	8.0864e+06	37-41	37	Barker, F. D. (1915). Parasites of the American Muskrat (Fiber zibethicus). Journal of Parasitology. 1 (4): 184–197
Echinostoma coalitum	Barker & Beaver in Barker, 1915	Echinostomatidae	Ondotra zibethicus	Cricetidae	mammal	Mammal	22000-30000	1500-2300	30000	2300	54192600	35	35	Barker, F. D. (1915). Parasites of the American Muskrat (Fiber zibethicus). Journal of Parasitology. 1 (4): 184–197
Echinostoma echymiperae	Jones & Anderson, 1990	Echinostomatidae	Echymipera kalubu bandicoot	Peramelidae	mammal	Mammal	8000-11360	960-2100	11360	2100	1.87365e+07	31-33	33	Jones, A.; Anderson, T. J. C. (1990). Helminths of rodents and marsupials from Papua New Guinea, with the description of two new species, Echinostoma echymiperae n. sp. (Digenea: Echinostomatidae) and Vampirolepis peroryctis n. sp. (Cestoda: Hymenolepididae). Systematic Parasitology. 15 (3): 223–237
Echinostoma eduardoi	Ghosh & Chauhan, 1977	Echinostomatidae	Bandicota bengalensis	Muridae	mammal	Mammal	3150-5310	670-810	5310	810	3.37808e+06	37	37	Ghosh, R. K.; Chauhan, B. S. (1977). Echinostoma eduardoi sp. nov. (Trematoda: Echinostomatidae) from Indian mole rat Bandicota bengalensis (Gray). Universidad Nacional Autonoma de Mexico Instituto de Biologia Publicaciones Especiales. 4: 165–168.
Echinostoma ilocanum	(Garrison, 1908) Odhner, 1911	Echinostomatidae	Human, rats, dogs	Hominidae	mammal	Mammal	5460-9204	620-1560	9204	1560	1.1277e+07	49-55, 49-51, 49-53	51	Spines taken from different sources. Sizes randomly taken from Lie and Nasemary 1973 Proc. Helm. Soc. Wash. 40(1). Lots of refs for this being a human parasite.
Echinostoma lindoense	Sandground & Bonne, 1940	Echinostomatidae	Homo sapiens	Hominidae	mammal	Mammal	13000-15000	2500-3000	15000	3000	35343000	37	37	Data from Chai 2019 Human parasites
Echinostoma mekongi	Cho, Jung, Chang, Sohn, Sinuon & Chai, 2020	Echinostomatidae	Homo sapiens	Hominidae	mammal	Mammal	8970-13123 (11278)	774-1293 (1031)	13123	1293	1.33267e+07	37	37	Cho, J.; Jung, B.-K.; Chang, T.; Sohn, W.-M.; Sinuon, M.; Chai, J.-Y. (2020). Echinostoma mekongi n. sp. (Digenea: Echinostomatidae) from Riparian People along the Mekong River in Cambodia. The Korean Journal of Parasitology. 58(4): 431-443
Echinostoma orlovi	Romashov, 1966	Echinostomatidae	Ondotra fiber	Cricetidae	mammal	Mammal	6000-12500	1040-1520	12500	1520	14922600	37	37	Romashov, V. A. (1966). Echinostoma orlovi sp. nova.- a new trematode of Castor fiber L. Helminthologia. 7: 365–368
Echinostoma platense	Sutton & Lunaschi, 1994	Echinostomatidae	Scapteromys aquaticus	Muridae	mammal	Mammal	3790-7730 (5520)	880-1440 (1080)	7730	1440	8.74244e+06	39-42	39	Sutton, C.A. and Lunaschi, L.I., 1994. The digenean parasites of Cricetidae and Muridae from the province of Buenos Aires, Argentina.
Euparyphium albuferensis	Esteban, Toledo, Sanchez & Munoz-Antoli, 1997	Echinostomatidae	Rattus spp.	Muridae	mammal	Mammal	2978-6072 (4598)	515-1031 (802)	6072	1031	4.91679e+06	45	45	Esteban et al Syst. Parasit. 38: 211-219
Euparyphium murinum	Tubangui, 1931	Echinostomatidae	Rattus norvegicus	Muridae	mammal	Mammal	2650-4500	450-650	4500	650	2297295	45	45	Data from Esteban et al Syst. Parasit. 38: 211-219
Isthmiophora beaveri	(Yamaguti, 1958) Kostadinova & Gibson, 2002	Echinostomatidae	Neovison vison	Mustelidae	mammal	Mammal	6000-9490	640-850	9490	850	6.33543e+06	27	27	Data from Lumsden and Zischke 1961 Tulane Studies in Zoology 9:p95
Isthmiophora citellicola	(Kadenatsii in Skrjabin & Bashkirova, 1956) Kostadinova & Gibson, 2002	Echinostomatidae	Spermophilus pygmaeus	Sciuridae	mammal	Mammal	-	-				29	29	Skrjabin, K. I.; Baschkirova, E. Y. (1956). Family Echinostomatidae Dietz, 1909. Osnovy Trematodologii. 12: 50–930
Isthmiophora inermis	(Fuhrmann, 1904) Kostadinova & Gibson, 2002	Echinostomatidae	Lutra lutra	Mustelidae	mammal	Mammal	6273-9446 (7360)	615-984 (820)	9446	984	7.30019e+06	27	27	Choe et al. 2019 Korean J. Parasitol. 57(6) 647-656
Isthmiophora lukjanovi	(Chertkova, 1971) Kostadinova & Gibson, 2002	Echinostomatidae	Gazella subgutturosa	Bovidae	mammal	Mammal	4500	1280	4500	1280	4523904	29	29	Spines from Kostadinova and Gibson 2002 Measures inferred from illustration in Samoylovskaya et al. 2014 catalog
Isthmiophora melis	(Schrank, 1788) Lühe, 1909	Echinostomatidae	mustelids	Mustelidae	mammal	Mammal	4564-7346 (5577)	1014-1348 (1203)	7346	1348	7.77735e+06	27	27	Kostadinova & Gibson 2002 Systematic Parasitology 52: 205–217,
Kostadinovatrema novaeguiniense	Dronen, 2009	Echinostomatidae	Isoodon macrourus	Paramelidae	mammal	Mammal	14300-17900 (16400)	1275-1750 (1540)	17900	1750	24602655	33	33	Dronen 2009 Syst Parasitol (2009) 74:169–185
Ruffetrema indirae	Saxena & Singh, 1982	Echinostomatidae	Platanista gangetica	Platanistidae	mammal	Mammal	9180-13500	1600-2000	13500	2000	21205800	24	24	Saxena, S. K., Singh, J. P. (1982). A rare echinostome parasite, Ruffetrema indirae gen. nov. et sp. nov. (Trematoda: Echinostomatidae) from a freshwater Indian dolphin. Revista Iberica de Parasitologia. 42 (4): 377–386.
Himasthla muehlensi	Vogel, 1933	Himasthlidae	Homo sapiens	Hominidae	mammal	Mammal	11000-12000	400-480	12000	480	4523904	31	31	Diaz and Cremonte 2004 J. Parasitol. 90(2) 308-314
Artyfechinostomum palustris	(Chatterji, 1933) Agarwal, 1959	Echinostomatidae	described from cercaria	-	unknown		unknown	unknown				unknown		JAIN, G. P. 1953—Revision of the genus Paryphostomum (Dietz, 1909). Abstract.
Echinoparyphium hymani	Singh, 1975	Echinostomatidae	-	-	-		-	-				-		Singh. U. 1975. Studies on echinostomes in India III. Morphology and life history of Echinopharyphium hymani n.sp. (Trematoda : Echinostomatidae). Proc. Nat. Acad. Sci., India, 45, 249-255.
Echinostoma laticauda	(Wesenberg-Lund, 1934) Wisniewski, 1958	Echinostomatidae	probably larval stage only	-	-		-	-				-		Wesenberg-Lund, C. J. (1934). Contributions to the development of the Trematoda Digenea. Part ii. The biology of the freshwater Cercariae in Danish freshwaters. Kongelige Danske Videnskabernes Selskabs Skrifter. 5 (3): 1-223
Echinostoma nairi	Skrjabin & Popov, 1924	Echinostomatidae	-	-	-		not given	not given				48	48	Skrjabin, K. I.; Popov, N. P. (1924). A brief outline of the activities of the Helmintological Expedition in Armenia in 1923. Russkiĭ Zhurnal Tropicheskoĭ Medit︠s︡iny. 2 (3): 28–34
Ignavia rena	(Oshmarin, 1963) Oshmarin & Oshmarin, 1977	Echinostomatidae	-	-	-		-	-				-		Oshmarin, A. P., Oshmarin, P. G. (1977). Systematics and phylogeny of the subfamily Ignaviinae Yamaguti, 1958. Ekologjya Gel'mintov, Yaroslav' USSR. 1: 62–70.
Neoacanthoparyphium petrowi	(Nevostrueva, 1953) Yamaguti, 1958	Echinostomatidae		-	-		-	-				49	49	spines from Macko et al 2009 Helminthologia 46.
